# Supplementary material for: Genome-Wide Identification of PAP1 Direct Targets in Regulating Seed Anthocyanin Biosynthesis in Arabidopsis
Source: Int J Mol Sci. 2023 Nov 7;24(22):16049. doi: 10.3390/ijms242216049 (PMC10671800; doi:10.3390/ijms242216049)
Supplement: Supplementary file 1 [file ijms-24-16049-s001.zip]

Archive with 4 entries (2 files):
- ijms-2646898-supplementary/
- ijms-2646898-supplementary/Supplementary figures and tables/
- ijms-2646898-supplementary/Supplementary figures and tables/Supplementary figure.pdf
- ijms-2646898-supplementary/Supplementary figures and tables/Supplementary tables.xlsx
