# Supplementary material for: Genome-Wide Identification of PAP1 Direct Targets in Regulating Seed Anthocyanin Biosynthesis in Arabidopsis
Source: Int J Mol Sci. 2023 Nov 7;24(22):16049. doi: 10.3390/ijms242216049 (PMC10671800; doi:10.3390/ijms242216049)
Supplement: Supplementary file 1 [file ijms-24-16049-s001.zip › ijms-2646898-supplementary/Supplementary figures and tables/Supplementary tables.xlsx]

## Sheet: Supplemental Table S1
Supplemental Table S1. Primers used for gene cloning in the present study.
Primer name	Primer sequence (5’-3’)	Annotation
PAP1_F	CCCcccgggATGGAGGGTTCGTCCAAAG	35S:PAP1-6HA construct
PAP1_R	CGGactagtATCAAATTTCACAGTCTCTCCATC
35S_F	GACCCTTCCTCTATATAAGGAAGTTC	It seperately combines with each abovementioned R primer to genotype the corresponding construct

## Sheet: Supplemental Table S2
Supplemental Table S2. A list of upregulated genes in the developing seeds of Col-0 35S:PAP1 #5 plants at 12 DAP (log2 ≥ 1, FDR ≤ 0.05) . DAP, days after pollination.
Category	Gene ID	OE #5-1 FPKM	OE #5-2 FPKM	OE #5-3 FPKM	WT-1 FPKM	WT-2 FPKM	WT-3 FPKM	Other Gene ID	log2(OE #5/WT)	Fold change	FDR	P value	Transcription factors	Kegg Orthology	GO
Amino acid and protein	AT1G03210	58.44	30.5	16.97	16.26	10.89	20.89	AT1G03210	1.16216	2.23792	4.10056e-82	9.98552e-83			GO:0009058//biosynthetic process;GO:0008152//metabolic process;GO:0003824//catalytic activity;
Amino acid and protein	AT1G04360	14.35	11.9	14.19	3.33	2.08	2.52	AT1G04360	2.3562	5.12021	3.3597e-152	4.53673e-153		K19041//E3 ubiquitin-protein ligase RNF38/44 [EC:2.3.2.27]	GO:1901564//organonitrogen compound metabolic process;GO:0044267//cellular protein metabolic process;GO:0044238//primary metabolic process;GO:0043170//macromolecule metabolic process;GO:0009987//cellular process;GO:0016567//protein ubiquitination;GO:0036211//protein modification process;GO:0043412//macromolecule modification;GO:0044237//cellular metabolic process;GO:0019538//protein metabolic pro…
Amino acid and protein	AT1G04820	270.46	90.1	71.47	58.37	43.44	37.1	TUA4	1.64263	3.12235				K07374//tubulin alpha+ko04145//Phagosome	GO:0009987//cellular process;GO:0071840//cellular component organization or biogenesis;GO:0000226//microtubule cytoskeleton organization;GO:0006970//response to osmotic stress;GO:0009651//response to salt stress;GO:0009629//response to gravity;GO:0009628//response to abiotic stimulus;GO:0071214//cellular response to abiotic stimulus;GO:0051716//cellular response to stimulus;GO:0006950//response t…
Amino acid and protein	AT1G09870	17.28	7.07	6.6	4.16	3.77	3.43	AT1G09870	1.44904	2.73025	9.37055e-70	2.66006e-70		K03103//multiple inositol-polyphosphate phosphatase / 2,3-bisphosphoglycerate 3-phosphatase [EC:3.1.3.62 3.1.3.80]+ko00010//Glycolysis / Gluconeogenesis+ko01100//Metabolic pathways+ko00562//Inositol phosphate metabolism	GO:0005622//intracellular;GO:0044444//cytoplasmic part;GO:0098588//bounding membrane of organelle;GO:0098805//whole membrane;GO:0005737//cytoplasm;GO:0005774//vacuolar membrane;GO:0043226//organelle;GO:0016020//membrane;GO:0044446//intracellular organelle part;GO:0043231//intracellular membrane-bounded organelle;GO:0005623//cell;GO:0005773//vacuole;GO:0044422//organelle part;GO:0044424//intracell…
Amino acid and protein	AT1G10060	30.71	18.11	21.32	10.93	10.12	9.99	BCAT-1	1.17422	2.2567	2.14976e-103	4.24346e-104		K00826//branched-chain amino acid aminotransferase [EC:2.6.1.42]+ko00290//Valine, leucine and isoleucine biosynthesis+ko00280//Valine, leucine and isoleucine degradation+ko00770//Pantothenate and CoA biosynthesis+ko01230//Biosynthesis of amino acids+ko01100//Metabolic pathways+ko01110//Biosynthesis of secondary metabolites+ko01210//2-Oxocarboxylic acid metabolism+ko00270//Cysteine and methionine …	GO:0006574//valine catabolic process;GO:0044238//primary metabolic process;GO:0009056//catabolic process;GO:0044282//small molecule catabolic process;GO:0016053//organic acid biosynthetic process;GO:0009083//branched-chain amino acid catabolic process;GO:0019752//carboxylic acid metabolic process;GO:0044281//small molecule metabolic process;GO:0009081//branched-chain amino acid metabolic process;…
Amino acid and protein	AT1G11540	0.65	0.05	0	0.13	0.13	0	AT1G11540	1.34505	2.54039	0.0182897	0.042299			GO:0008152//metabolic process;GO:0009987//cellular process;GO:0043170//macromolecule metabolic process;GO:0019538//protein metabolic process;GO:0044238//primary metabolic process;GO:0043412//macromolecule modification;GO:0071704//organic substance metabolic process;GO:0006464//cellular protein modification process;GO:0006807//nitrogen compound metabolic process;GO:0070647//protein modification by…
Amino acid and protein	AT1G12050	29.7	8.54	9.46	8.14	6.45	7.53	AT1G12050	1.11941	2.17259	4.26323e-61	1.35641e-61		K01555//fumarylacetoacetase [EC:3.7.1.2]+ko00350//Tyrosine metabolism+ko01100//Metabolic pathways	GO:0044282//small molecule catabolic process;GO:0071704//organic substance metabolic process;GO:0006082//organic acid metabolic process;GO:0018958//phenol-containing compound metabolic process;GO:1901616//organic hydroxy compound catabolic process;GO:0009074//aromatic amino acid family catabolic process;GO:0008219//cell death;GO:1902221//erythrose 4-phosphate/phosphoenolpyruvate family amino acid…
Amino acid and protein	AT1G15000	0.79	0	0.29	0	0.12	0	scpl50	3.1386	8.8067	3.0976e-06	4.83796e-06		K09645//vitellogenic carboxypeptidase-like protein [EC:3.4.16.-]	GO:1901565//organonitrogen compound catabolic process;GO:0009987//cellular process;GO:0044267//cellular protein metabolic process;GO:0008152//metabolic process;GO:0044260//cellular macromolecule metabolic process;GO:0019538//protein metabolic process;GO:0043170//macromolecule metabolic process;GO:0009057//macromolecule catabolic process;GO:0044248//cellular catabolic process;GO:0006508//proteolys…
Amino acid and protein	AT1G17745	14.96	2.24	1.98	1.21	1.12	0.58	PGDH	2.72815	6.62607	4.81432e-122	8.07873e-123		K00058//D-3-phosphoglycerate dehydrogenase / 2-oxoglutarate reductase [EC:1.1.1.95 1.1.1.399]+ko01230//Biosynthesis of amino acids+ko01100//Metabolic pathways+ko00260//Glycine, serine and threonine metabolism+ko01200//Carbon metabolism;K00058//D-3-phosphoglycerate dehydrogenase / 2-oxoglutarate reductase [EC:1.1.1.95 1.1.1.399]+ko01230//Biosynthesis of amino acids+ko01100//Metabolic pathways+ko00…	GO:0071704//organic substance metabolic process;GO:0046394//carboxylic acid biosynthetic process;GO:0009069//serine family amino acid metabolic process;GO:0044283//small molecule biosynthetic process;GO:0043436//oxoacid metabolic process;GO:0019752//carboxylic acid metabolic process;GO:0006563//L-serine metabolic process;GO:0009070//serine family amino acid biosynthetic process;GO:0044238//primar…
Amino acid and protein	AT1G17860	22.32	12.33	14.45	6.6	6.01	5.55	AT1G17860	1.44173	2.71646	1.94806e-37	9.51726e-38			GO:0044464//cell part;GO:0048046//apoplast;GO:0005618//cell wall;GO:0005576//extracellular region;GO:0030312//external encapsulating structure;GO:0005623//cell;GO:0071944//cell periphery;GO:0016787//hydrolase activity;GO:0061134//peptidase regulator activity;GO:0030414//peptidase inhibitor activity;GO:0004866//endopeptidase inhibitor activity;GO:0030234//enzyme regulator activity;GO:0003824//cata…
Amino acid and protein	AT1G18870	0.45	0.24	0.83	0.03	0	0	ICS2	5.54669	46.7432	1.33668e-12	1.44032e-12		K02552//menaquinone-specific isochorismate synthase [EC:5.4.4.2]+ko00130//Ubiquinone and other terpenoid-quinone biosynthesis+ko01100//Metabolic pathways+ko01110//Biosynthesis of secondary metabolites;K02552//menaquinone-specific isochorismate synthase [EC:5.4.4.2]+ko00130//Ubiquinone and other terpenoid-quinone biosynthesis+ko01100//Metabolic pathways+ko01110//Biosynthesis of secondary metabolit…	GO:0006952//defense response;GO:0019752//carboxylic acid metabolic process;GO:0018958//phenol-containing compound metabolic process;GO:1901661//quinone metabolic process;GO:0010817//regulation of hormone levels;GO:0042446//hormone biosynthetic process;GO:0065007//biological regulation;GO:0006766//vitamin metabolic process;GO:0042372//phylloquinone biosynthetic process;GO:1901360//organic cyclic c…
Amino acid and protein	AT1G19710	4.18	1.1	1.33	1.05	0.69	1.23	AT1G19710	1.17513	2.25813	2.21071e-11	2.53273e-11			GO:0031982//vesicle;GO:0097708//intracellular vesicle;GO:0044425//membrane part;GO:0044431//Golgi apparatus part;GO:0016021//integral component of membrane;GO:0005794//Golgi apparatus;GO:0044424//intracellular part;GO:0005622//intracellular;GO:0043229//intracellular organelle;GO:0044446//intracellular organelle part;GO:0098791//Golgi subcompartment;GO:0031984//organelle subcompartment;GO:0044422/…
Amino acid and protein	AT1G19970	22.53	14.23	11.06	8.01	5.64	5.32	AT1G19970	1.34044	2.53229	3.39202e-57	1.14921e-57		K10949//ER lumen protein retaining receptor;K10949//ER lumen protein retaining receptor	GO:0032507//maintenance of protein location in cell;GO:0006621//protein retention in ER lumen;GO:0065008//regulation of biological quality;GO:0045185//maintenance of protein location;GO:0009987//cellular process;GO:0051641//cellular localization;GO:0033365//protein localization to organelle;GO:0033036//macromolecule localization;GO:0051235//maintenance of location;GO:0035437//maintenance of prote…
Amino acid and protein	AT1G20010	15	1.16	0.96	0.21	0.22	0.18	TUB5	4.81072	28.0653	1.23462e-134	1.8526e-135		K07375//tubulin beta+ko04145//Phagosome	GO:0007017//microtubule-based process;GO:0071840//cellular component organization or biogenesis;GO:0007010//cytoskeleton organization;GO:0016043//cellular component organization;GO:0009987//cellular process;GO:0000226//microtubule cytoskeleton organization;GO:0000278//mitotic cell cycle;GO:0007049//cell cycle;GO:0006996//organelle organization;GO:0098588//bounding membrane of organelle;GO:0099512…
Amino acid and protein	AT1G20380	3.57	1.92	1.45	1.14	0.68	0.87	AT1G20380	1.36385	2.57371	1.57213e-20	1.22413e-20		K01322//prolyl oligopeptidase [EC:3.4.21.26];K01322//prolyl oligopeptidase [EC:3.4.21.26]	GO:0005737//cytoplasm;GO:0005623//cell;GO:0009507//chloroplast;GO:0043229//intracellular organelle;GO:0043227//membrane-bounded organelle;GO:0043231//intracellular membrane-bounded organelle;GO:0043226//organelle;GO:0044464//cell part;GO:0009536//plastid;GO:0044444//cytoplasmic part;GO:0044424//intracellular part;GO:0005829//cytosol;GO:0005622//intracellular;GO:0017171//serine hydrolase activity;…
Amino acid and protein	AT1G21010	2.66	1.57	2.75	0.61	0.95	1.15	AT1G21010	1.3742	2.59224	2.00272e-09	2.54421e-09			GO:0031224//intrinsic component of membrane;GO:0016020//membrane;GO:0044425//membrane part;GO:0016021//integral component of membrane;
Amino acid and protein	AT1G23120	8.94	10.96	16.97	6.17	4.58	4.19	AT1G23120	1.30056	2.46325	6.76264e-28	4.14422e-28		K10781//fatty acyl-ACP thioesterase B [EC:3.1.2.14 3.1.2.21]+ko01100//Metabolic pathways+ko00061//Fatty acid biosynthesis+ko01212//Fatty acid metabolism;K10781//fatty acyl-ACP thioesterase B [EC:3.1.2.14 3.1.2.21]+ko01100//Metabolic pathways+ko00061//Fatty acid biosynthesis+ko01212//Fatty acid metabolism	GO:0006952//defense response;GO:0050896//response to stimulus;GO:0006950//response to stress;
Amino acid and protein	AT1G24140	0.27	0.03	0.07	0	0	0	AT1G24140	4.48256	22.3555	0.00040883	0.00076654		K07761//metalloendoproteinase 5-MMP [EC:3.4.24.-]	GO:0008152//metabolic process;GO:0030198//extracellular matrix organization;GO:0009056//catabolic process;GO:0071840//cellular component organization or biogenesis;GO:0043062//extracellular structure organization;GO:0030574//collagen catabolic process;GO:0016043//cellular component organization;GO:0009987//cellular process;GO:0032963//collagen metabolic process;GO:0005576//extracellular region;GO…
Amino acid and protein	AT1G25510	44.34	21.06	17.14	13.68	7.81	8.1	AT1G25510	1.48815	2.80529	1.88687e-203	1.93191e-204		K22683//aspartyl protease family protein [EC:3.4.23.-]	GO:0043170//macromolecule metabolic process;GO:0006807//nitrogen compound metabolic process;GO:0009057//macromolecule catabolic process;GO:0071704//organic substance metabolic process;GO:0006508//proteolysis;GO:1901564//organonitrogen compound metabolic process;GO:0009056//catabolic process;GO:0008152//metabolic process;GO:0044238//primary metabolic process;GO:0030163//protein catabolic process;G…
Amino acid and protein	AT1G29070	55.84	16.56	16.09	15.42	14.73	10.05	AT1G29070	1.14166	2.20634	1.79798e-52	6.59076e-53		K02914//large subunit ribosomal protein L34+ko03010//Ribosome	GO:1901564//organonitrogen compound metabolic process;GO:0034641//cellular nitrogen compound metabolic process;GO:0009058//biosynthetic process;GO:0043603//cellular amide metabolic process;GO:0034645//cellular macromolecule biosynthetic process;GO:0044267//cellular protein metabolic process;GO:0008152//metabolic process;GO:1901576//organic substance biosynthetic process;GO:0009059//macromolecule …
Amino acid and protein	AT1G32470	23.31	4.46	3.35	1.89	1.12	0.49	AT1G32470	3.15332	8.89702	1.35785e-70	3.80721e-71		K02437//glycine cleavage system H protein+ko01100//Metabolic pathways+ko01110//Biosynthesis of secondary metabolites+ko00260//Glycine, serine and threonine metabolism+ko01200//Carbon metabolism+ko00630//Glyoxylate and dicarboxylate metabolism	GO:0065007//biological regulation;GO:0001505//regulation of neurotransmitter levels;GO:0006546//glycine catabolic process;GO:0044237//cellular metabolic process;GO:0044238//primary metabolic process;GO:1901565//organonitrogen compound catabolic process;GO:0044248//cellular catabolic process;GO:0016054//organic acid catabolic process;GO:0006082//organic acid metabolic process;GO:0006544//glycine m…
Amino acid and protein	AT1G33770	0.48	0.33	0.36	0.11	0.19	0.07	AT1G33770	1.62714	3.089	8.97903e-07	1.34721e-06		K08819//cyclin-dependent kinase 12/13 [EC:2.7.11.22 2.7.11.23]	GO:0036211//protein modification process;GO:0006464//cellular protein modification process;GO:0044237//cellular metabolic process;GO:0006796//phosphate-containing compound metabolic process;GO:0043170//macromolecule metabolic process;GO:0071704//organic substance metabolic process;GO:0016310//phosphorylation;GO:0009987//cellular process;GO:1901564//organonitrogen compound metabolic process;GO:000…
Amino acid and protein	AT1G48510	1.68	0.38	0.42	0.4	0.37	0.5	AT1G48510	1.02312	2.03231	0.000396923	0.000742242		K14998//surfeit locus 1 family protein;K14998//surfeit locus 1 family protein;K14998//surfeit locus 1 family protein;K14998//surfeit locus 1 family protein	GO:0044446//intracellular organelle part;GO:0031975//envelope;GO:0005737//cytoplasm;GO:0043231//intracellular membrane-bounded organelle;GO:0005623//cell;GO:0019866//organelle inner membrane;GO:0031090//organelle membrane;GO:0005740//mitochondrial envelope;GO:0044444//cytoplasmic part;GO:0031967//organelle envelope;GO:0044464//cell part;GO:0043229//intracellular organelle;GO:0005622//intracellula…
Amino acid and protein	AT1G50010	340.18	140.26	105.84	81.93	58.73	57.26	TUA2	1.57409	2.97747				K07374//tubulin alpha+ko04145//Phagosome	GO:0000226//microtubule cytoskeleton organization;GO:0050896//response to stimulus;GO:0071258//cellular response to gravity;GO:0007010//cytoskeleton organization;GO:0006970//response to osmotic stress;GO:0104004//cellular response to environmental stimulus;GO:0000278//mitotic cell cycle;GO:0051716//cellular response to stimulus;GO:0006950//response to stress;GO:0009651//response to salt stress;GO…
Amino acid and protein	AT1G50110	83.2	29.11	20.94	23.02	16.67	20.9	AT1G50110	1.15247	2.22294	1.99543e-143	2.84588e-144		K00826//branched-chain amino acid aminotransferase [EC:2.6.1.42]+ko00290//Valine, leucine and isoleucine biosynthesis+ko00280//Valine, leucine and isoleucine degradation+ko00770//Pantothenate and CoA biosynthesis+ko01230//Biosynthesis of amino acids+ko01100//Metabolic pathways+ko01110//Biosynthesis of secondary metabolites+ko01210//2-Oxocarboxylic acid metabolism+ko00270//Cysteine and methionine …	GO:1901659//glycosyl compound biosynthetic process;GO:0044238//primary metabolic process;GO:0006807//nitrogen compound metabolic process;GO:0009099//valine biosynthetic process;GO:0044272//sulfur compound biosynthetic process;GO:0019758//glycosinolate biosynthetic process;GO:0009098//leucine biosynthetic process;GO:0046394//carboxylic acid biosynthetic process;GO:0019760//glucosinolate metabolic …
Amino acid and protein	AT1G53025	4.75	2.36	2.17	1.54	1.25	1.8	AT1G53025	1.05934	2.08398	1.51497e-16	1.37867e-16		K10581//ubiquitin-conjugating enzyme E2 O [EC:2.3.2.24]+ko04120//Ubiquitin mediated proteolysis;K10581//ubiquitin-conjugating enzyme E2 O [EC:2.3.2.24]+ko04120//Ubiquitin mediated proteolysis	GO:0036094//small molecule binding;GO:0097367//carbohydrate derivative binding;GO:1901265//nucleoside phosphate binding;GO:0032555//purine ribonucleotide binding;GO:0017076//purine nucleotide binding;GO:1901363//heterocyclic compound binding;GO:0019787//ubiquitin-like protein transferase activity;GO:0043167//ion binding;GO:0004842//ubiquitin-protein transferase activity;GO:0097159//organic cyclic…
Amino acid and protein	AT1G53430	0.9	0.16	0.19	0.19	0.15	0.29	AT1G53430	1.00498	2.00691	0.000124599	0.000221506		K04733//interleukin-1 receptor-associated kinase 4 [EC:2.7.11.1];K04733//interleukin-1 receptor-associated kinase 4 [EC:2.7.11.1]	GO:0046777//protein autophosphorylation;GO:0043170//macromolecule metabolic process;GO:0043412//macromolecule modification;GO:0044238//primary metabolic process;GO:0036211//protein modification process;GO:0071704//organic substance metabolic process;GO:0006796//phosphate-containing compound metabolic process;GO:0044260//cellular macromolecule metabolic process;GO:0044267//cellular protein metabol…
Amino acid and protein	AT1G55760	13.17	6.72	7.59	5.11	3.98	2.96	AT1G55760	1.19039	2.28214	1.04077e-41	4.61251e-42		K10523//speckle-type POZ protein	GO:0009987//cellular process;GO:0044260//cellular macromolecule metabolic process;GO:0043170//macromolecule metabolic process;GO:0006807//nitrogen compound metabolic process;GO:0044237//cellular metabolic process;GO:0016567//protein ubiquitination;GO:0006464//cellular protein modification process;GO:0044267//cellular protein metabolic process;GO:0008152//metabolic process;GO:1901564//organonitrog…
Amino acid and protein	AT1G55810	23.82	14.57	9.91	8.32	7.52	6.74	UKL3	1.12357	2.17885	4.52102e-73	1.22441e-73		K00876//uridine kinase [EC:2.7.1.48]+ko01100//Metabolic pathways+ko00240//Pyrimidine metabolism;K00876//uridine kinase [EC:2.7.1.48]+ko01100//Metabolic pathways+ko00240//Pyrimidine metabolism;K00876//uridine kinase [EC:2.7.1.48]+ko01100//Metabolic pathways+ko00240//Pyrimidine metabolism;K00876//uridine kinase [EC:2.7.1.48]+ko01100//Metabolic pathways+ko00240//Pyrimidine metabolism;K00876//uridine…	GO:0009260//ribonucleotide biosynthetic process;GO:0072527//pyrimidine-containing compound metabolic process;GO:0019693//ribose phosphate metabolic process;GO:0055086//nucleobase-containing small molecule metabolic process;GO:0009163//nucleoside biosynthetic process;GO:0008152//metabolic process;GO:0009147//pyrimidine nucleoside triphosphate metabolic process;GO:0046483//heterocycle metabolic pro…
Amino acid and protein	AT1G56700	27.9	15.36	17.18	9.6	7.19	6.08	AT1G56700	1.37408	2.59203	6.7251e-71	1.87949e-71		K01304//pyroglutamyl-peptidase [EC:3.4.19.3];K01304//pyroglutamyl-peptidase [EC:3.4.19.3];K01304//pyroglutamyl-peptidase [EC:3.4.19.3];K01304//pyroglutamyl-peptidase [EC:3.4.19.3]	GO:0006508//proteolysis;GO:0019538//protein metabolic process;GO:1901564//organonitrogen compound metabolic process;GO:0043170//macromolecule metabolic process;GO:0006807//nitrogen compound metabolic process;GO:0008152//metabolic process;GO:0071704//organic substance metabolic process;GO:0044238//primary metabolic process;GO:0044464//cell part;GO:0044444//cytoplasmic part;GO:0005623//cell;GO:0005…
Amino acid and protein	AT1G61740	9.86	2.65	5.65	1.75	2.61	3.18	AT1G61740	1.27584	2.4214	6.91774e-37	3.41429e-37			GO:0006464//cellular protein modification process;GO:0032446//protein modification by small protein conjugation;GO:0071704//organic substance metabolic process;GO:0044237//cellular metabolic process;GO:0008152//metabolic process;GO:0036211//protein modification process;GO:0043170//macromolecule metabolic process;GO:0016567//protein ubiquitination;GO:1901564//organonitrogen compound metabolic proc…
Amino acid and protein	AT1G62340	5.13	0.04	0.04	0.02	0.02	0.05	ALE1	5.89964	59.6992	3.15371e-57	1.06656e-57		K15333//tRNA guanosine-2'-O-methyltransferase [EC:2.1.1.34];K12619//5'-3' exoribonuclease 2 [EC:3.1.13.-]+ko03018//RNA degradation+ko03008//Ribosome biogenesis in eukaryotes;K13199//plasminogen activator inhibitor 1 RNA-binding protein;K12663//Delta3,5-Delta2,4-dienoyl-CoA isomerase [EC:5.3.3.21]+ko04146//Peroxisome	GO:0042335//cuticle development;GO:0048856//anatomical structure development;GO:0032502//developmental process;GO:0007275//multicellular organism development;GO:0032501//multicellular organismal process;GO:0016021//integral component of membrane;GO:0016020//membrane;GO:0005576//extracellular region;GO:0044425//membrane part;GO:0031224//intrinsic component of membrane;GO:0003824//catalytic activit…
Amino acid and protein	AT1G62800	11.37	7.13	5.46	2.46	1.94	2.34	ASP4	1.86599	3.64517	1.01128e-60	3.24209e-61		K14454//aspartate aminotransferase, cytoplasmic [EC:2.6.1.1]+ko00250//Alanine, aspartate and glutamate metabolism+ko00220//Arginine biosynthesis+ko00330//Arginine and proline metabolism+ko01230//Biosynthesis of amino acids+ko00960//Tropane, piperidine and pyridine alkaloid biosynthesis+ko00350//Tyrosine metabolism+ko01100//Metabolic pathways+ko00950//Isoquinoline alkaloid biosynthesis+ko01110//Bi…	GO:1901564//organonitrogen compound metabolic process;GO:0006807//nitrogen compound metabolic process;GO:0006536//glutamate metabolic process;GO:0006082//organic acid metabolic process;GO:0006520//cellular amino acid metabolic process;GO:0009066//aspartate family amino acid metabolic process;GO:0009064//glutamine family amino acid metabolic process;GO:1901605//alpha-amino acid metabolic process;G…
Amino acid and protein	AT1G63140	3.3	0.33	0.25	0.48	0.3	0.17	AT1G63140	2.00802	4.02229	9.25776e-12	1.03942e-11		K13066//caffeic acid 3-O-methyltransferase [EC:2.1.1.68]+ko01100//Metabolic pathways+ko01110//Biosynthesis of secondary metabolites+ko00940//Phenylpropanoid biosynthesis;K13066//caffeic acid 3-O-methyltransferase [EC:2.1.1.68]+ko01100//Metabolic pathways+ko01110//Biosynthesis of secondary metabolites+ko00940//Phenylpropanoid biosynthesis;K13066//caffeic acid 3-O-methyltransferase [EC:2.1.1.68]+ko…	GO:0006725//cellular aromatic compound metabolic process;GO:0019438//aromatic compound biosynthetic process;GO:0009987//cellular process;GO:0044237//cellular metabolic process;GO:0008152//metabolic process;GO:0009058//biosynthetic process;GO:0044249//cellular biosynthetic process;GO:0005622//intracellular;GO:0005623//cell;GO:0005829//cytosol;GO:0044464//cell part;GO:0044444//cytoplasmic part;GO:0…
Amino acid and protein	AT1G65240	2.94	0.57	0.65	0.39	0.23	0.15	AT1G65240	2.43406	5.40411	2.19866e-17	1.93414e-17		K00924//kinase [EC:2.7.1.-]	GO:0043170//macromolecule metabolic process;GO:0044238//primary metabolic process;GO:0006508//proteolysis;GO:0030163//protein catabolic process;GO:0009056//catabolic process;GO:0071704//organic substance metabolic process;GO:0008152//metabolic process;GO:1901575//organic substance catabolic process;GO:0009057//macromolecule catabolic process;GO:0006807//nitrogen compound metabolic process;GO:1901…
Amino acid and protein	AT1G65960	0.69	0	0.05	0	0.1	0.05	GAD2	2.08279	4.23626	0.000461211	0.000869809		K01580//glutamate decarboxylase [EC:4.1.1.15]+ko00410//beta-Alanine metabolism+ko00250//Alanine, aspartate and glutamate metabolism+ko00430//Taurine and hypotaurine metabolism+ko01100//Metabolic pathways+ko00650//Butanoate metabolism+ko01110//Biosynthesis of secondary metabolites;K01580//glutamate decarboxylase [EC:4.1.1.15]+ko00410//beta-Alanine metabolism+ko00250//Alanine, aspartate and glutama…	GO:1901565//organonitrogen compound catabolic process;GO:0044238//primary metabolic process;GO:0006807//nitrogen compound metabolic process;GO:0009056//catabolic process;GO:0044248//cellular catabolic process;GO:0019752//carboxylic acid metabolic process;GO:0044282//small molecule catabolic process;GO:0009064//glutamine family amino acid metabolic process;GO:0006538//glutamate catabolic process;G…
Amino acid and protein	AT1G66210	0.02	0.02	0.15	0	0.02	0	AT1G66210	3.19305	9.14542	0.00324086	0.00671386		K15333//tRNA guanosine-2'-O-methyltransferase [EC:2.1.1.34];K12619//5'-3' exoribonuclease 2 [EC:3.1.13.-]+ko03018//RNA degradation+ko03008//Ribosome biogenesis in eukaryotes;K13199//plasminogen activator inhibitor 1 RNA-binding protein;K14568//rRNA small subunit pseudouridine methyltransferase Nep1 [EC:2.1.1.260]+ko03008//Ribosome biogenesis in eukaryotes	GO:0044425//membrane part;GO:0016020//membrane;GO:0031224//intrinsic component of membrane;GO:0016021//integral component of membrane;GO:0005576//extracellular region;GO:0070011//peptidase activity, acting on L-amino acid peptides;GO:0008233//peptidase activity;GO:0003824//catalytic activity;GO:0004252//serine-type endopeptidase activity;GO:0140096//catalytic activity, acting on a protein;GO:0016…
Amino acid and protein	AT1G66460	13.48	16.78	17.15	5.47	3.8	4.15	AT1G66460	1.82262	3.53723	8.37534e-122	1.41052e-122		K04733//interleukin-1 receptor-associated kinase 4 [EC:2.7.11.1];K04733//interleukin-1 receptor-associated kinase 4 [EC:2.7.11.1];K04733//interleukin-1 receptor-associated kinase 4 [EC:2.7.11.1]	GO:0019538//protein metabolic process;GO:0071704//organic substance metabolic process;GO:0044267//cellular protein metabolic process;GO:0009987//cellular process;GO:0043170//macromolecule metabolic process;GO:0006468//protein phosphorylation;GO:0006793//phosphorus metabolic process;GO:1901564//organonitrogen compound metabolic process;GO:0006807//nitrogen compound metabolic process;GO:0008152//me…
Amino acid and protein	AT1G66620	1.73	0.55	0.28	0.23	0.22	0.38	AT1G66620	1.66055	3.16138	2.89855e-06	4.51783e-06		K04506//E3 ubiquitin-protein ligase SIAH1 [EC:2.3.2.27]+ko04120//Ubiquitin mediated proteolysis	GO:0044267//cellular protein metabolic process;GO:0044248//cellular catabolic process;GO:0032446//protein modification by small protein conjugation;GO:0009987//cellular process;GO:0043170//macromolecule metabolic process;GO:0019538//protein metabolic process;GO:0016567//protein ubiquitination;GO:1901564//organonitrogen compound metabolic process;GO:0007275//multicellular organism development;GO:0…
Amino acid and protein	AT1G67690	3.7	1.37	0.98	0.77	0.58	0.86	AT1G67690	1.46911	2.76851	6.65596e-20	5.28058e-20		K01392//thimet oligopeptidase [EC:3.4.24.15]	GO:0044425//membrane part;GO:0016021//integral component of membrane;GO:0031224//intrinsic component of membrane;GO:0016020//membrane;GO:0003824//catalytic activity;GO:0004222//metalloendopeptidase activity;GO:0070011//peptidase activity, acting on L-amino acid peptides;GO:0046872//metal ion binding;GO:0004175//endopeptidase activity;GO:0008233//peptidase activity;GO:0043167//ion binding;GO:00054…
Amino acid and protein	AT1G67700	25.58	7.86	11.83	6.33	6.33	5.93	AT1G67700	1.29299	2.45035	2.15319e-44	9.04276e-45		K01392//thimet oligopeptidase [EC:3.4.24.15];K01392//thimet oligopeptidase [EC:3.4.24.15];K01392//thimet oligopeptidase [EC:3.4.24.15];K01392//thimet oligopeptidase [EC:3.4.24.15];K01392//thimet oligopeptidase [EC:3.4.24.15]	GO:0009987//cellular process;GO:0034641//cellular nitrogen compound metabolic process;GO:1901564//organonitrogen compound metabolic process;GO:0019538//protein metabolic process;GO:0008152//metabolic process;GO:0044238//primary metabolic process;GO:0006518//peptide metabolic process;GO:0044237//cellular metabolic process;GO:0071704//organic substance metabolic process;GO:0043170//macromolecule me…
Amino acid and protein	AT1G70430	0.48	0.03	0.09	0	0	0.03	AT1G70430	4.41544	21.3393	2.32892e-06	3.60701e-06		K08835//serine/threonine-protein kinase OSR1/STK39 [EC:2.7.11.1];K08835//serine/threonine-protein kinase OSR1/STK39 [EC:2.7.11.1];K08835//serine/threonine-protein kinase OSR1/STK39 [EC:2.7.11.1];K08835//serine/threonine-protein kinase OSR1/STK39 [EC:2.7.11.1]	GO:0035639//purine ribonucleoside triphosphate binding;GO:0016772//transferase activity, transferring phosphorus-containing groups;GO:0097367//carbohydrate derivative binding;GO:0016740//transferase activity;GO:0017076//purine nucleotide binding;GO:1901265//nucleoside phosphate binding;GO:0003824//catalytic activity;GO:0043167//ion binding;GO:0016773//phosphotransferase activity, alcohol group as…
Amino acid and protein	AT1G70520	1.81	1.48	2.13	0.61	0.97	0.89	CRK2	1.13206	2.19171	9.89031e-12	1.11254e-11		K04733//interleukin-1 receptor-associated kinase 4 [EC:2.7.11.1]	GO:0044267//cellular protein metabolic process;GO:0010193//response to ozone;GO:0006950//response to stress;GO:1901564//organonitrogen compound metabolic process;GO:0001101//response to acid chemical;GO:0036211//protein modification process;GO:0044237//cellular metabolic process;GO:0050896//response to stimulus;GO:0016310//phosphorylation;GO:0008152//metabolic process;GO:0006807//nitrogen compoun…
Amino acid and protein	AT1G72220	13.97	16.53	14.45	6.4	5.64	5.75	AT1G72220	1.33971	2.531	1.76335e-73	4.75421e-74		K19041//E3 ubiquitin-protein ligase RNF38/44 [EC:2.3.2.27]	GO:0036211//protein modification process;GO:0032446//protein modification by small protein conjugation;GO:0009987//cellular process;GO:0043170//macromolecule metabolic process;GO:0006464//cellular protein modification process;GO:0044260//cellular macromolecule metabolic process;GO:0071704//organic substance metabolic process;GO:0044267//cellular protein metabolic process;GO:0044237//cellular meta…
Amino acid and protein	AT1G72810	3.44	0.89	0.96	0.77	0.7	0.44	AT1G72810	1.46503	2.76069	4.81001e-17	4.28315e-17		K01733//threonine synthase [EC:4.2.3.1]+ko00750//Vitamin B6 metabolism+ko01230//Biosynthesis of amino acids+ko01100//Metabolic pathways+ko01110//Biosynthesis of secondary metabolites+ko00260//Glycine, serine and threonine metabolism	GO:0044237//cellular metabolic process;GO:0009066//aspartate family amino acid metabolic process;GO:1901566//organonitrogen compound biosynthetic process;GO:0044249//cellular biosynthetic process;GO:0009058//biosynthetic process;GO:1901607//alpha-amino acid biosynthetic process;GO:0006807//nitrogen compound metabolic process;GO:0019752//carboxylic acid metabolic process;GO:0044283//small molecule…
Amino acid and protein	AT1G73280	0.32	0.09	0.23	0.05	0	0	scpl3	3.83151	14.2364	0.000155947	0.00027986		K16296//serine carboxypeptidase-like clade I [EC:3.4.16.-];K16296//serine carboxypeptidase-like clade I [EC:3.4.16.-];K16296//serine carboxypeptidase-like clade I [EC:3.4.16.-];K16296//serine carboxypeptidase-like clade I [EC:3.4.16.-]	GO:0019748//secondary metabolic process;GO:0008152//metabolic process;GO:0005576//extracellular region;GO:0008233//peptidase activity;GO:0008236//serine-type peptidase activity;GO:0003824//catalytic activity;GO:0016787//hydrolase activity;GO:0070008//serine-type exopeptidase activity;GO:0004180//carboxypeptidase activity;GO:0017171//serine hydrolase activity;GO:0004185//serine-type carboxypeptida…
Amino acid and protein	AT1G74420	17.77	12.54	8.75	1.78	1.83	1.98	FUT3	2.79546	6.94251	5.95172e-189	6.45656e-190		K13681//xyloglucan fucosyltransferase [EC:2.4.1.-];K13681//xyloglucan fucosyltransferase [EC:2.4.1.-];K13681//xyloglucan fucosyltransferase [EC:2.4.1.-];K13681//xyloglucan fucosyltransferase [EC:2.4.1.-]	GO:0006073//cellular glucan metabolic process;GO:0043413//macromolecule glycosylation;GO:0009059//macromolecule biosynthetic process;GO:0044085//cellular component biogenesis;GO:0070085//glycosylation;GO:0005975//carbohydrate metabolic process;GO:0009101//glycoprotein biosynthetic process;GO:0016043//cellular component organization;GO:0000271//polysaccharide biosynthetic process;GO:0042546//cell …
Amino acid and protein	AT1G75180	11.12	5.16	5.77	4.18	3.63	2.84	AT1G75180	1.00674	2.00937	1.00563e-24	6.86446e-25			GO:0044237//cellular metabolic process;GO:0008152//metabolic process;GO:1901564//organonitrogen compound metabolic process;GO:0006082//organic acid metabolic process;GO:0043436//oxoacid metabolic process;GO:0006807//nitrogen compound metabolic process;GO:0044281//small molecule metabolic process;GO:0044238//primary metabolic process;GO:0019752//carboxylic acid metabolic process;GO:0009987//cellul…
Amino acid and protein	AT1G75500	21.13	3.27	2.33	2.14	2.11	2.38	WAT1	2.0691	4.19626	4.50683e-89	1.01406e-89		K17500//integrin-linked kinase-associated serine/threonine phosphatase 2C [EC:3.1.3.16];K17500//integrin-linked kinase-associated serine/threonine phosphatase 2C [EC:3.1.3.16]	GO:0009755//hormone-mediated signaling pathway;GO:0006950//response to stress;GO:0009725//response to hormone;GO:0050794//regulation of cellular process;GO:0009850//auxin metabolic process;GO:0009733//response to auxin;GO:0019222//regulation of metabolic process;GO:0006810//transport;GO:0006521//regulation of cellular amino acid metabolic process;GO:0042430//indole-containing compound metabolic p…
Amino acid and protein	AT1G76410	62.71	41.77	41.64	11.51	7.99	9.48	ATL8	2.34441	5.07854	5.71569e-291	4.06719e-292		K19040//E3 ubiquitin-protein ligase ATL10/75/76/77/78 [EC:2.3.2.27]	GO:0009987//cellular process;GO:0043412//macromolecule modification;GO:0044267//cellular protein metabolic process;GO:0071704//organic substance metabolic process;GO:0016567//protein ubiquitination;GO:0036211//protein modification process;GO:0008152//metabolic process;GO:0044260//cellular macromolecule metabolic process;GO:0044237//cellular metabolic process;GO:0019538//protein metabolic process;…
Amino acid and protein	AT1G77860	0.24	0	0.09	0.04	0	0	KOM	2.60809	6.09694	0.0195359	0.0454271			GO:0031224//intrinsic component of membrane;GO:0005623//cell;GO:0043226//organelle;GO:0098791//Golgi subcompartment;GO:0044431//Golgi apparatus part;GO:0016021//integral component of membrane;GO:0044444//cytoplasmic part;GO:0005737//cytoplasm;GO:0043229//intracellular organelle;GO:0005794//Golgi apparatus;GO:0016020//membrane;GO:0044425//membrane part;GO:0044464//cell part;GO:0005622//intracellul…
Amino acid and protein	AT1G78670	3.61	1.63	3.66	0.47	0.69	0.44	GGH3	2.47564	5.56212	4.51068e-30	2.60679e-30		K01307//gamma-glutamyl hydrolase [EC:3.4.19.9]+ko00790//Folate biosynthesis	GO:0006725//cellular aromatic compound metabolic process;GO:0044281//small molecule metabolic process;GO:1901360//organic cyclic compound metabolic process;GO:0006082//organic acid metabolic process;GO:0071704//organic substance metabolic process;GO:0044237//cellular metabolic process;GO:0042558//pteridine-containing compound metabolic process;GO:0043436//oxoacid metabolic process;GO:0034641//cel…
Amino acid and protein	AT1G78770	1.74	0.67	0.36	0.15	0.24	0.29	APC6	2.02312	4.06463	3.04551e-13	3.17399e-13		K03353//anaphase-promoting complex subunit 6+ko04120//Ubiquitin mediated proteolysis	GO:0006464//cellular protein modification process;GO:0050789//regulation of biological process;GO:0065007//biological regulation;GO:0051171//regulation of nitrogen compound metabolic process;GO:0071704//organic substance metabolic process;GO:2000112//regulation of cellular macromolecule biosynthetic process;GO:0036211//protein modification process;GO:0006807//nitrogen compound metabolic process;G…
Amino acid and protein	AT1G79330	9.57	7.75	8.77	3.51	2.78	2.96	MC5	1.49965	2.82775	2.4658e-49	9.45027e-50		K22684//metacaspase-1 [EC:3.4.22.-]	GO:0043068//positive regulation of programmed cell death;GO:0043067//regulation of programmed cell death;GO:0050789//regulation of biological process;GO:0010942//positive regulation of cell death;GO:0010941//regulation of cell death;GO:0065007//biological regulation;GO:0048522//positive regulation of cellular process;GO:0050794//regulation of cellular process;GO:0048518//positive regulation of bi…
Amino acid and protein	AT1G79720	9.34	0.87	1.27	1.11	1.39	0.78	AT1G79720	1.80589	3.49645	5.39354e-31	3.05154e-31		K01381//saccharopepsin [EC:3.4.23.25];K22683//aspartyl protease family protein [EC:3.4.23.-]	GO:0019538//protein metabolic process;GO:0006807//nitrogen compound metabolic process;GO:0071704//organic substance metabolic process;GO:0044238//primary metabolic process;GO:1901564//organonitrogen compound metabolic process;GO:0008152//metabolic process;GO:0009056//catabolic process;GO:0043170//macromolecule metabolic process;GO:1901575//organic substance catabolic process;GO:0009057//macromole…
Amino acid and protein	AT1G80640	5.28	1.14	0.74	1.22	0.69	0.75	AT1G80640	1.44235	2.71763	5.73456e-17	5.12121e-17		K04733//interleukin-1 receptor-associated kinase 4 [EC:2.7.11.1];K04733//interleukin-1 receptor-associated kinase 4 [EC:2.7.11.1]	GO:0044267//cellular protein metabolic process;GO:0043412//macromolecule modification;GO:0043170//macromolecule metabolic process;GO:0006468//protein phosphorylation;GO:0071704//organic substance metabolic process;GO:0044260//cellular macromolecule metabolic process;GO:0006793//phosphorus metabolic process;GO:0019538//protein metabolic process;GO:0008152//metabolic process;GO:0006807//nitrogen co…
Amino acid and protein	AT2G01890	2.73	2.32	1.89	0.16	0.25	0.49	PAP8	3.01408	8.07845	2.2246e-28	1.34503e-28		K14379//tartrate-resistant acid phosphatase type 5 [EC:3.1.3.2]+ko00740//Riboflavin metabolism+ko01100//Metabolic pathways;K14379//tartrate-resistant acid phosphatase type 5 [EC:3.1.3.2]+ko00740//Riboflavin metabolism+ko01100//Metabolic pathways;K14379//tartrate-resistant acid phosphatase type 5 [EC:3.1.3.2]+ko00740//Riboflavin metabolism+ko01100//Metabolic pathways	GO:0009987//cellular process;GO:0016311//dephosphorylation;GO:0044237//cellular metabolic process;GO:0008152//metabolic process;GO:0006793//phosphorus metabolic process;GO:0006796//phosphate-containing compound metabolic process;GO:0005576//extracellular region;GO:0043169//cation binding;GO:0016791//phosphatase activity;GO:0016788//hydrolase activity, acting on ester bonds;GO:0016787//hydrolase a…
Amino acid and protein	AT2G02000	0.7	0	0.04	0	0	0	GAD3	5.41544	42.6786	1.16932e-06	1.77024e-06		K01580//glutamate decarboxylase [EC:4.1.1.15]+ko00410//beta-Alanine metabolism+ko00250//Alanine, aspartate and glutamate metabolism+ko00430//Taurine and hypotaurine metabolism+ko01100//Metabolic pathways+ko00650//Butanoate metabolism+ko01110//Biosynthesis of secondary metabolites	GO:0071704//organic substance metabolic process;GO:0044281//small molecule metabolic process;GO:0009987//cellular process;GO:0044248//cellular catabolic process;GO:0043648//dicarboxylic acid metabolic process;GO:0044238//primary metabolic process;GO:1901606//alpha-amino acid catabolic process;GO:1901565//organonitrogen compound catabolic process;GO:0009056//catabolic process;GO:1901564//organonit…
Amino acid and protein	AT2G03200	14.4	10.82	11.32	1.53	0.89	1.32	AT2G03200	3.30241	9.8656	6.2987e-184	7.10056e-185		K01381//saccharopepsin [EC:3.4.23.25]	GO:0071704//organic substance metabolic process;GO:0006807//nitrogen compound metabolic process;GO:1901575//organic substance catabolic process;GO:0008152//metabolic process;GO:0006508//proteolysis;GO:1901565//organonitrogen compound catabolic process;GO:0030163//protein catabolic process;GO:0019538//protein metabolic process;GO:0043170//macromolecule metabolic process;GO:0044238//primary metabol…
Amino acid and protein	AT2G05850	0.26	0.06	0.14	0	0	0.03	scpl38	4.02312	16.2585	4.68686e-05	8.02129e-05		K16297//serine carboxypeptidase-like clade II [EC:3.4.16.-]	GO:0006807//nitrogen compound metabolic process;GO:0009056//catabolic process;GO:1901575//organic substance catabolic process;GO:1901564//organonitrogen compound metabolic process;GO:0030163//protein catabolic process;GO:1901565//organonitrogen compound catabolic process;GO:0044267//cellular protein metabolic process;GO:0044260//cellular macromolecule metabolic process;GO:0044265//cellular macrom…
Amino acid and protein	AT2G12480	0.31	0.4	0.35	0.18	0.34	0	SCPL43	1.11623	2.1678	0.00493276	0.0104419		K16297//serine carboxypeptidase-like clade II [EC:3.4.16.-];K16297//serine carboxypeptidase-like clade II [EC:3.4.16.-];K16297//serine carboxypeptidase-like clade II [EC:3.4.16.-];K16297//serine carboxypeptidase-like clade II [EC:3.4.16.-]	GO:0009987//cellular process;GO:1901565//organonitrogen compound catabolic process;GO:0019538//protein metabolic process;GO:0006508//proteolysis;GO:0044265//cellular macromolecule catabolic process;GO:1901564//organonitrogen compound metabolic process;GO:0044260//cellular macromolecule metabolic process;GO:0071704//organic substance metabolic process;GO:0044248//cellular catabolic process;GO:0043…
Amino acid and protein	AT2G13360	56.69	8.68	15.81	7.32	10.33	9.81	AGT	1.56547	2.95975	2.69124e-161	3.41359e-162		K00830//alanine-glyoxylate transaminase / serine-glyoxylate transaminase / serine-pyruvate transaminase [EC:2.6.1.44 2.6.1.45 2.6.1.51]+ko00250//Alanine, aspartate and glutamate metabolism+ko04146//Peroxisome+ko01100//Metabolic pathways+ko01110//Biosynthesis of secondary metabolites+ko00260//Glycine, serine and threonine metabolism+ko01200//Carbon metabolism+ko00630//Glyoxylate and dicarboxylate …	GO:0009987//cellular process;GO:0065008//regulation of biological quality;GO:0009069//serine family amino acid metabolic process;GO:0017144//drug metabolic process;GO:0016053//organic acid biosynthetic process;GO:0008152//metabolic process;GO:0042133//neurotransmitter metabolic process;GO:1901607//alpha-amino acid biosynthetic process;GO:0001505//regulation of neurotransmitter levels;GO:0044281//…
Amino acid and protein	AT2G13690	12.1	4.74	3.9	3.56	3.06	3.74	AT2G13690	1.01272	2.01771	6.81749e-28	4.17887e-28			GO:0044260//cellular macromolecule metabolic process;GO:0044267//cellular protein metabolic process;GO:0008152//metabolic process;GO:0036211//protein modification process;GO:0032446//protein modification by small protein conjugation;GO:0006807//nitrogen compound metabolic process;GO:0043412//macromolecule modification;GO:0006464//cellular protein modification process;GO:0043170//macromolecule met…
Amino acid and protein	AT2G15580	3.93	2.21	3.02	0.71	1.03	0.96	AT2G15580	1.86971	3.6546	2.11432e-21	1.60396e-21		K22378//E3 ubiquitin-protein ligase RNF181 [EC:2.3.2.27];K11982//E3 ubiquitin-protein ligase RNF115/126 [EC:2.3.2.27];K19045//E3 ubiquitin-protein ligase BIG BROTHER and related proteins [EC:2.3.2.27];K16285//RING/U-box domain-containing protein [EC:2.3.2.27];K22378//E3 ubiquitin-protein ligase RNF181 [EC:2.3.2.27];K11982//E3 ubiquitin-protein ligase RNF115/126 [EC:2.3.2.27];K16285//RING/U-box do…	GO:0030163//protein catabolic process;GO:0044260//cellular macromolecule metabolic process;GO:1901575//organic substance catabolic process;GO:0043632//modification-dependent macromolecule catabolic process;GO:0006807//nitrogen compound metabolic process;GO:1901565//organonitrogen compound catabolic process;GO:0008152//metabolic process;GO:0043170//macromolecule metabolic process;GO:0009056//catab…
Amino acid and protein	AT2G17760	30.96	25.91	24.08	12.69	10.84	10.73	AT2G17760	1.2436	2.36788	7.87576e-147	1.09456e-147		K01381//saccharopepsin [EC:3.4.23.25];K01379//cathepsin D [EC:3.4.23.5];K00924//kinase [EC:2.7.1.-]	GO:0044238//primary metabolic process;GO:0019538//protein metabolic process;GO:0009056//catabolic process;GO:0071704//organic substance metabolic process;GO:0043170//macromolecule metabolic process;GO:0006807//nitrogen compound metabolic process;GO:0009057//macromolecule catabolic process;GO:1901575//organic substance catabolic process;GO:0008152//metabolic process;GO:1901564//organonitrogen comp…
Amino acid and protein	AT2G17880	12.75	3.95	7.44	3.77	4.35	2.96	AT2G17880	1.12224	2.17685	5.4702e-24	3.82362e-24		K03686//molecular chaperone DnaJ	GO:0005622//intracellular;GO:0009536//plastid;GO:0043229//intracellular organelle;GO:0044424//intracellular part;GO:0005737//cytoplasm;GO:0009507//chloroplast;GO:0043231//intracellular membrane-bounded organelle;GO:0043226//organelle;GO:0005623//cell;GO:0044464//cell part;GO:0044444//cytoplasmic part;GO:0043227//membrane-bounded organelle;
Amino acid and protein	AT2G19170	4.28	0.89	0.7	0.82	0.75	0.74	SLP3	1.33709	2.52641	2.81796e-19	2.28568e-19		K15333//tRNA guanosine-2'-O-methyltransferase [EC:2.1.1.34];K12619//5'-3' exoribonuclease 2 [EC:3.1.13.-]+ko03018//RNA degradation+ko03008//Ribosome biogenesis in eukaryotes;K13199//plasminogen activator inhibitor 1 RNA-binding protein;K14568//rRNA small subunit pseudouridine methyltransferase Nep1 [EC:2.1.1.260]+ko03008//Ribosome biogenesis in eukaryotes;K09338//homeobox-leucine zipper protein;K…	GO:0140096//catalytic activity, acting on a protein;GO:0008233//peptidase activity;GO:0070011//peptidase activity, acting on L-amino acid peptides;GO:0016787//hydrolase activity;GO:0004252//serine-type endopeptidase activity;GO:0008236//serine-type peptidase activity;GO:0017171//serine hydrolase activity;GO:0004175//endopeptidase activity;GO:0003824//catalytic activity;
Amino acid and protein	AT2G19800	3.91	0.98	8.98	0.86	2.12	0.23	MIOX2	2.07487	4.21306	2.65488e-42	1.16049e-42		K00469//inositol oxygenase [EC:1.13.99.1]+ko00053//Ascorbate and aldarate metabolism+ko00562//Inositol phosphate metabolism	GO:1901575//organic substance catabolic process;GO:0044262//cellular carbohydrate metabolic process;GO:0046394//carboxylic acid biosynthetic process;GO:0006082//organic acid metabolic process;GO:0019852//L-ascorbic acid metabolic process;GO:0044238//primary metabolic process;GO:0019310//inositol catabolic process;GO:0005996//monosaccharide metabolic process;GO:0044281//small molecule metabolic pr…
Amino acid and protein	AT2G20030	0.08	0	0.16	0	0	0	AT2G20030	3.60809	12.1939	0.00908507	0.019943		K10664//E3 ubiquitin-protein ligase ATL6/9/15/31/42/55 [EC:2.3.2.27]	GO:0008152//metabolic process;GO:0016567//protein ubiquitination;GO:0070647//protein modification by small protein conjugation or removal;GO:0006807//nitrogen compound metabolic process;GO:0044238//primary metabolic process;GO:0044237//cellular metabolic process;GO:1901564//organonitrogen compound metabolic process;GO:0019538//protein metabolic process;GO:0044267//cellular protein metabolic proce…
Amino acid and protein	AT2G21430	8.78	2.13	1.9	1.66	1.4	0.97	AT2G21430	1.67015	3.18247	4.15921e-25	2.80312e-25		K01373//cathepsin F [EC:3.4.22.41]	GO:0044260//cellular macromolecule metabolic process;GO:0008152//metabolic process;GO:0019538//protein metabolic process;GO:0006807//nitrogen compound metabolic process;GO:0044237//cellular metabolic process;GO:0071704//organic substance metabolic process;GO:0009056//catabolic process;GO:0009987//cellular process;GO:0044248//cellular catabolic process;GO:0009057//macromolecule catabolic process;G…
Amino acid and protein	AT2G23000	32.87	36.29	26.26	0.15	0	0.15	scpl10	8.40899	339.905				K16296//serine carboxypeptidase-like clade I [EC:3.4.16.-];K16296//serine carboxypeptidase-like clade I [EC:3.4.16.-]	GO:0008152//metabolic process;GO:0019748//secondary metabolic process;GO:0005576//extracellular region;GO:0004180//carboxypeptidase activity;GO:0070011//peptidase activity, acting on L-amino acid peptides;GO:0008233//peptidase activity;GO:0140096//catalytic activity, acting on a protein;GO:0004185//serine-type carboxypeptidase activity;GO:0017171//serine hydrolase activity;GO:0008238//exopeptidas…
Amino acid and protein	AT2G23420	4.04	1.03	0.85	1	0.64	0.92	NAPRT2	1.22806	2.34251	4.62315e-13	4.86589e-13		K00763//nicotinate phosphoribosyltransferase [EC:6.3.4.21]+ko01100//Metabolic pathways+ko00760//Nicotinate and nicotinamide metabolism;K00763//nicotinate phosphoribosyltransferase [EC:6.3.4.21]+ko01100//Metabolic pathways+ko00760//Nicotinate and nicotinamide metabolism	GO:0019358//nicotinate nucleotide salvage;GO:0009117//nucleotide metabolic process;GO:0072525//pyridine-containing compound biosynthetic process;GO:0009058//biosynthetic process;GO:0044271//cellular nitrogen compound biosynthetic process;GO:0043173//nucleotide salvage;GO:0055086//nucleobase-containing small molecule metabolic process;GO:0006807//nitrogen compound metabolic process;GO:0006753//nuc…
Amino acid and protein	AT2G24240	4.28	3.2	2.15	1.87	1.5	1	AT2G24240	1.1386	2.20167	3.11202e-17	2.75084e-17		K21754//BTB/POZ domain-containing protein KCTD1/15	GO:0032446//protein modification by small protein conjugation;GO:0006807//nitrogen compound metabolic process;GO:0044267//cellular protein metabolic process;GO:0043412//macromolecule modification;GO:0022607//cellular component assembly;GO:0051260//protein homooligomerization;GO:0043170//macromolecule metabolic process;GO:0016043//cellular component organization;GO:0070647//protein modification by…
Amino acid and protein	AT2G24270	239.8	72.2	55.67	47.84	36.02	75.73	ALDH11A3	1.19395	2.28779				K00131//glyceraldehyde-3-phosphate dehydrogenase (NADP+) [EC:1.2.1.9]+ko00010//Glycolysis / Gluconeogenesis+ko00030//Pentose phosphate pathway+ko01100//Metabolic pathways+ko01200//Carbon metabolism;K00131//glyceraldehyde-3-phosphate dehydrogenase (NADP+) [EC:1.2.1.9]+ko00010//Glycolysis / Gluconeogenesis+ko00030//Pentose phosphate pathway+ko01100//Metabolic pathways+ko01200//Carbon metabolism;K00…	GO:0044424//intracellular part;GO:0044464//cell part;GO:0005623//cell;GO:0005737//cytoplasm;GO:0005622//intracellular;GO:0016903//oxidoreductase activity, acting on the aldehyde or oxo group of donors;GO:0008886//glyceraldehyde-3-phosphate dehydrogenase (NADP+) (non-phosphorylating) activity;GO:0003824//catalytic activity;GO:0016620//oxidoreductase activity, acting on the aldehyde or oxo group of…
Amino acid and protein	AT2G24280	15	3.52	2.14	2.06	2.21	2.62	AT2G24280	1.59357	3.01794	7.77027e-108	1.46895e-108		K01285//lysosomal Pro-X carboxypeptidase [EC:3.4.16.2];K01285//lysosomal Pro-X carboxypeptidase [EC:3.4.16.2]	GO:1901564//organonitrogen compound metabolic process;GO:0006807//nitrogen compound metabolic process;GO:0019538//protein metabolic process;GO:0006508//proteolysis;GO:0071704//organic substance metabolic process;GO:0008152//metabolic process;GO:0043170//macromolecule metabolic process;GO:0044238//primary metabolic process;GO:0017171//serine hydrolase activity;GO:0003824//catalytic activity;GO:014…
Amino acid and protein	AT2G24580	73.23	30.85	25.33	18.69	14.44	27.96	AT2G24580	1.10298	2.14798	3.66158e-186	4.06661e-187		K00306//sarcosine oxidase / L-pipecolate oxidase [EC:1.5.3.1 1.5.3.7]+ko00310//Lysine degradation+ko04146//Peroxisome+ko01100//Metabolic pathways+ko00260//Glycine, serine and threonine metabolism	GO:0043436//oxoacid metabolic process;GO:0044281//small molecule metabolic process;GO:0043603//cellular amide metabolic process;GO:0044237//cellular metabolic process;GO:0034641//cellular nitrogen compound metabolic process;GO:0042558//pteridine-containing compound metabolic process;GO:0006082//organic acid metabolic process;GO:0006575//cellular modified amino acid metabolic process;GO:1901360//o…
Amino acid and protein	AT2G25940	82.92	82.28	96.36	19.47	16.83	13.56	ALPHA-VPE	2.38983	5.24095				K01369//legumain [EC:3.4.22.34]	GO:0030163//protein catabolic process;GO:1901565//organonitrogen compound catabolic process;GO:0044238//primary metabolic process;GO:0044237//cellular metabolic process;GO:0044257//cellular protein catabolic process;GO:1901564//organonitrogen compound metabolic process;GO:0008152//metabolic process;GO:0009057//macromolecule catabolic process;GO:0044265//cellular macromolecule catabolic process;GO…
Amino acid and protein	AT2G27970	15.22	1.76	0.97	1.83	1.07	1.27	CKS2	2.12466	4.36101	4.32415e-25	2.91756e-25		K02219//cyclin-dependent kinase regulatory subunit CKS1	GO:0042325//regulation of phosphorylation;GO:0019220//regulation of phosphate metabolic process;GO:0031401//positive regulation of protein modification process;GO:0031325//positive regulation of cellular metabolic process;GO:0032268//regulation of cellular protein metabolic process;GO:1904029//regulation of cyclin-dependent protein kinase activity;GO:0019222//regulation of metabolic process;GO:00…
Amino acid and protein	AT2G28040	0.53	0.18	0.13	0.13	0.08	0.14	AT2G28040	1.27105	2.41337	0.0127762	0.0287085		K01381//saccharopepsin [EC:3.4.23.25];K01381//saccharopepsin [EC:3.4.23.25]	GO:0019538//protein metabolic process;GO:0009057//macromolecule catabolic process;GO:1901575//organic substance catabolic process;GO:0071704//organic substance metabolic process;GO:0009056//catabolic process;GO:0006807//nitrogen compound metabolic process;GO:0008152//metabolic process;GO:0030163//protein catabolic process;GO:1901565//organonitrogen compound catabolic process;GO:1901564//organonit…
Amino acid and protein	AT2G28250	5.79	2.23	1.8	1.94	1.36	1.43	NCRK	1.03537	2.04964	1.09214e-15	1.03018e-15		K04733//interleukin-1 receptor-associated kinase 4 [EC:2.7.11.1];K04733//interleukin-1 receptor-associated kinase 4 [EC:2.7.11.1];K04733//interleukin-1 receptor-associated kinase 4 [EC:2.7.11.1];K04733//interleukin-1 receptor-associated kinase 4 [EC:2.7.11.1];K04733//interleukin-1 receptor-associated kinase 4 [EC:2.7.11.1];K04733//interleukin-1 receptor-associated kinase 4 [EC:2.7.11.1]	GO:0043412//macromolecule modification;GO:0032502//developmental process;GO:0006807//nitrogen compound metabolic process;GO:0044260//cellular macromolecule metabolic process;GO:0019538//protein metabolic process;GO:0006468//protein phosphorylation;GO:0006796//phosphate-containing compound metabolic process;GO:0043170//macromolecule metabolic process;GO:0009888//tissue development;GO:0006793//phos…
Amino acid and protein	AT2G29050	12.04	6.49	4.58	4.59	3.58	3.18	RBL1	1.02979	2.04172	4.54695e-27	2.86645e-27		K00729//dolichyl-phosphate beta-glucosyltransferase [EC:2.4.1.117]+ko00510//N-Glycan biosynthesis+ko01100//Metabolic pathways;K00729//dolichyl-phosphate beta-glucosyltransferase [EC:2.4.1.117]+ko00510//N-Glycan biosynthesis+ko01100//Metabolic pathways	GO:0031224//intrinsic component of membrane;GO:0016020//membrane;GO:0044446//intracellular organelle part;GO:0044422//organelle part;GO:0044431//Golgi apparatus part;GO:0031984//organelle subcompartment;GO:0044464//cell part;GO:0005794//Golgi apparatus;GO:0043229//intracellular organelle;GO:0005623//cell;GO:0031090//organelle membrane;GO:0043227//membrane-bounded organelle;GO:0012505//endomembran…
Amino acid and protein	AT2G29470	0.76	1.01	2.55	0.12	0	0	GSTU3	5.21295	37.0897	7.95436e-19	6.59309e-19		K00799//glutathione S-transferase [EC:2.5.1.18]+ko00480//Glutathione metabolism	GO:0044248//cellular catabolic process;GO:0043603//cellular amide metabolic process;GO:0006749//glutathione metabolic process;GO:0009636//response to toxic substance;GO:1901564//organonitrogen compound metabolic process;GO:0051186//cofactor metabolic process;GO:0009404//toxin metabolic process;GO:0019748//secondary metabolic process;GO:0034641//cellular nitrogen compound metabolic process;GO:0071…
Amino acid and protein	AT2G29890	8.57	1.52	1.01	0.44	0.47	0.74	VLN1	2.76428	6.79407	4.03764e-90	8.99304e-91		K05761//villin 1;K05768//gelsolin;K05761//villin 1;K05768//gelsolin;K05761//villin 1;K05768//gelsolin;K05761//villin 1;K05761//villin 1;K05768//gelsolin	GO:0061572//actin filament bundle organization;GO:0050789//regulation of biological process;GO:0051017//actin filament bundle assembly;GO:0051693//actin filament capping;GO:0110053//regulation of actin filament organization;GO:0043244//regulation of protein complex disassembly;GO:0030837//negative regulation of actin filament polymerization;GO:1902903//regulation of supramolecular fiber organizat…
Amino acid and protein	AT2G30942	4.7	2.13	1.62	1.2	1.14	1.46	AT2G30942	1.16751	2.24624	1.04427e-05	1.69833e-05			GO:0031323//regulation of cellular metabolic process;GO:0051171//regulation of nitrogen compound metabolic process;GO:0065009//regulation of molecular function;GO:0080090//regulation of primary metabolic process;GO:0009889//regulation of biosynthetic process;GO:0050789//regulation of biological process;GO:0031326//regulation of cellular biosynthetic process;GO:0044087//regulation of cellular comp…
Amino acid and protein	AT2G31810	15.89	6.04	7.36	4.22	4.92	3.81	AT2G31810	1.26427	2.40205	8.98119e-55	3.18725e-55		K01653//acetolactate synthase I/III small subunit [EC:2.2.1.6]+ko00290//Valine, leucine and isoleucine biosynthesis+ko00770//Pantothenate and CoA biosynthesis+ko01230//Biosynthesis of amino acids+ko01100//Metabolic pathways+ko00650//Butanoate metabolism+ko01110//Biosynthesis of secondary metabolites+ko01210//2-Oxocarboxylic acid metabolism+ko00660//C5-Branched dibasic acid metabolism;K01653//acet…	GO:0044238//primary metabolic process;GO:0071704//organic substance metabolic process;GO:0009097//isoleucine biosynthetic process;GO:0006082//organic acid metabolic process;GO:0009058//biosynthetic process;GO:0046394//carboxylic acid biosynthetic process;GO:0043436//oxoacid metabolic process;GO:0044281//small molecule metabolic process;GO:0006520//cellular amino acid metabolic process;GO:1901605/…
Amino acid and protein	AT2G32780	0.09	0.13	0.09	0.04	0.03	0.02	UBP1	1.78866	3.45493	0.00372535	0.00776898		K11844//ubiquitin carboxyl-terminal hydrolase 16/45 [EC:3.4.19.12]	GO:0006508//proteolysis;GO:0044238//primary metabolic process;GO:0044237//cellular metabolic process;GO:0030163//protein catabolic process;GO:0036211//protein modification process;GO:0019941//modification-dependent protein catabolic process;GO:0006464//cellular protein modification process;GO:1901564//organonitrogen compound metabolic process;GO:0019538//protein metabolic process;GO:0009987//cell…
Amino acid and protein	AT2G34990	0.25	0.06	0.06	0	0	0	AT2G34990	3.60809	12.1939	0.00908507	0.019943		K10664//E3 ubiquitin-protein ligase ATL6/9/15/31/42/55 [EC:2.3.2.27];K10664//E3 ubiquitin-protein ligase ATL6/9/15/31/42/55 [EC:2.3.2.27]	GO:0008152//metabolic process;GO:0043412//macromolecule modification;GO:0019538//protein metabolic process;GO:0036211//protein modification process;GO:0043170//macromolecule metabolic process;GO:0016567//protein ubiquitination;GO:0009987//cellular process;GO:0032446//protein modification by small protein conjugation;GO:0070647//protein modification by small protein conjugation or removal;GO:00442…
Amino acid and protein	AT2G35260	21.03	11.36	9.11	8.2	5.21	6.87	AT2G35260	1.04438	2.06248	1.86872e-53	6.75931e-54		K01883//cysteinyl-tRNA synthetase [EC:6.1.1.16]+ko00970//Aminoacyl-tRNA biosynthesis	GO:0031224//intrinsic component of membrane;GO:0016020//membrane;GO:0016021//integral component of membrane;GO:0044425//membrane part;GO:0003824//catalytic activity;GO:0140096//catalytic activity, acting on a protein;GO:0008233//peptidase activity;GO:0016787//hydrolase activity;
Amino acid and protein	AT2G35370	8.74	0.69	1.1	0.2	0.51	0.35	GDCH	3.29925	9.84402	6.3058e-30	3.66048e-30		K02437//glycine cleavage system H protein+ko01100//Metabolic pathways+ko01110//Biosynthesis of secondary metabolites+ko00260//Glycine, serine and threonine metabolism+ko01200//Carbon metabolism+ko00630//Glyoxylate and dicarboxylate metabolism	GO:0042737//drug catabolic process;GO:0009056//catabolic process;GO:0009071//serine family amino acid catabolic process;GO:0016054//organic acid catabolic process;GO:0009063//cellular amino acid catabolic process;GO:1901575//organic substance catabolic process;GO:1901564//organonitrogen compound metabolic process;GO:1901606//alpha-amino acid catabolic process;GO:0006546//glycine catabolic process…
Amino acid and protein	AT2G35770	0.61	0	0	0	0	0	scpl28	5.02312	32.517	2.08668e-05	3.46391e-05		K16297//serine carboxypeptidase-like clade II [EC:3.4.16.-]	GO:1901575//organic substance catabolic process;GO:0009987//cellular process;GO:0008152//metabolic process;GO:0006508//proteolysis;GO:0044260//cellular macromolecule metabolic process;GO:0043170//macromolecule metabolic process;GO:0044257//cellular protein catabolic process;GO:0071704//organic substance metabolic process;GO:0006807//nitrogen compound metabolic process;GO:0044265//cellular macromo…
Amino acid and protein	AT2G35780	46.97	15.72	11.94	11.97	9.77	8.96	scpl26	1.2878	2.44155	2.63282e-119	4.5139e-120		K16297//serine carboxypeptidase-like clade II [EC:3.4.16.-]	GO:0044248//cellular catabolic process;GO:1901564//organonitrogen compound metabolic process;GO:0009056//catabolic process;GO:0019538//protein metabolic process;GO:0030163//protein catabolic process;GO:1901575//organic substance catabolic process;GO:0044265//cellular macromolecule catabolic process;GO:0006508//proteolysis;GO:0009987//cellular process;GO:0006807//nitrogen compound metabolic proces…
Amino acid and protein	AT2G35910	1.23	1.19	1.3	0.39	0.61	0.87	AT2G35910	1.00401	2.00557	0.000179358	0.000323669		K19041//E3 ubiquitin-protein ligase RNF38/44 [EC:2.3.2.27]	GO:0043412//macromolecule modification;GO:0009987//cellular process;GO:0044238//primary metabolic process;GO:0008152//metabolic process;GO:0044260//cellular macromolecule metabolic process;GO:0006807//nitrogen compound metabolic process;GO:0016567//protein ubiquitination;GO:0032446//protein modification by small protein conjugation;GO:0044237//cellular metabolic process;GO:0043170//macromolecule …
Amino acid and protein	AT2G36630	4.67	1.49	2.93	0.77	1.4	1.11	AT2G36630	1.46791	2.76621	1.02099e-21	7.67728e-22			GO:0044267//cellular protein metabolic process;GO:0006464//cellular protein modification process;GO:0036211//protein modification process;GO:0044238//primary metabolic process;GO:0032446//protein modification by small protein conjugation;GO:0043170//macromolecule metabolic process;GO:0009987//cellular process;GO:0019538//protein metabolic process;GO:0016567//protein ubiquitination;GO:0044260//cel…
Amino acid and protein	AT2G36660	6.59	2.21	1.67	1.92	1.42	1.89	PAB7	1.01486	2.0207	5.72377e-15	5.53711e-15		K13126//polyadenylate-binding protein+ko03015//mRNA surveillance pathway+ko03018//RNA degradation+ko03013//RNA transport	GO:0031326//regulation of cellular biosynthetic process;GO:0050789//regulation of biological process;GO:0019222//regulation of metabolic process;GO:0060255//regulation of macromolecule metabolic process;GO:0051246//regulation of protein metabolic process;GO:0006417//regulation of translation;GO:0010556//regulation of macromolecule biosynthetic process;GO:0009889//regulation of biosynthetic proces…
Amino acid and protein	AT2G37580	5.83	4.74	7.07	2.13	3.1	2.72	AT2G37580	1.14988	2.21896	1.08794e-16	9.84289e-17		K11982//E3 ubiquitin-protein ligase RNF115/126 [EC:2.3.2.27];K19041//E3 ubiquitin-protein ligase RNF38/44 [EC:2.3.2.27]	GO:0036211//protein modification process;GO:0009987//cellular process;GO:0070647//protein modification by small protein conjugation or removal;GO:0044238//primary metabolic process;GO:0032446//protein modification by small protein conjugation;GO:0019538//protein metabolic process;GO:0006464//cellular protein modification process;GO:0044260//cellular macromolecule metabolic process;GO:0043170//mac…
Amino acid and protein	AT2G39710	6.41	3.97	3.84	0.8	0.59	0.34	AT2G39710	3.03807	8.21394	3.06699e-67	8.93907e-68		K05909//laccase [EC:1.10.3.2];K01381//saccharopepsin [EC:3.4.23.25];K22683//aspartyl protease family protein [EC:3.4.23.-]	GO:0006508//proteolysis;GO:0009057//macromolecule catabolic process;GO:1901565//organonitrogen compound catabolic process;GO:0044238//primary metabolic process;GO:1901564//organonitrogen compound metabolic process;GO:0030163//protein catabolic process;GO:0019538//protein metabolic process;GO:1901575//organic substance catabolic process;GO:0043170//macromolecule metabolic process;GO:0071704//organ…
Amino acid and protein	AT2G40120	3.3	0.96	0.86	0.64	0.41	0.45	AT2G40120	1.77711	3.42738	1.52523e-19	1.22487e-19		K18669//dual specificity tyrosine-phosphorylation-regulated kinase 2/3/4 [EC:2.7.12.1];K18670//dual specificity protein kinase YAK1 [EC:2.7.12.1]	GO:0044267//cellular protein metabolic process;GO:0071704//organic substance metabolic process;GO:0006464//cellular protein modification process;GO:0036211//protein modification process;GO:0009987//cellular process;GO:0006468//protein phosphorylation;GO:0008152//metabolic process;GO:0046777//protein autophosphorylation;GO:0006796//phosphate-containing compound metabolic process;GO:0044260//cellul…
Amino acid and protein	AT2G44000	2.91	4.06	4.07	1.02	0.82	0.85	AT2G44000	2.03943	4.11082	1.89654e-30	1.08309e-30			GO:0071944//cell periphery;GO:0005623//cell;GO:0005886//plasma membrane;GO:0016020//membrane;GO:0044464//cell part;GO:0016021//integral component of membrane;GO:0044425//membrane part;GO:0031224//intrinsic component of membrane;
Amino acid and protein	AT2G44160	29.93	9.35	9.34	6.84	6.8	7.34	MTHFR2	1.22167	2.33216	7.99778e-88	1.82139e-88		K00297//methylenetetrahydrofolate reductase (NADPH) [EC:1.5.1.20]+ko00670//One carbon pool by folate+ko01100//Metabolic pathways+ko01200//Carbon metabolism	GO:0035999//tetrahydrofolate interconversion;GO:1901607//alpha-amino acid biosynthetic process;GO:0046653//tetrahydrofolate metabolic process;GO:1901576//organic substance biosynthetic process;GO:0006760//folic acid-containing compound metabolic process;GO:1901360//organic cyclic compound metabolic process;GO:1901564//organonitrogen compound metabolic process;GO:0009058//biosynthetic process;GO:0…
Amino acid and protein	AT2G44578	0.19	1.28	1.38	0	0.46	0.71	AT2G44578	1.29614	2.45571	0.00294711	0.00607179		K19038//E3 ubiquitin-protein ligase ATL41 [EC:2.3.2.27];K19041//E3 ubiquitin-protein ligase RNF38/44 [EC:2.3.2.27];K19040//E3 ubiquitin-protein ligase ATL10/75/76/77/78 [EC:2.3.2.27]	GO:0071840//cellular component organization or biogenesis;GO:0007059//chromosome segregation;GO:0022402//cell cycle process;GO:0016043//cellular component organization;GO:0098813//nuclear chromosome segregation;GO:0140014//mitotic nuclear division;GO:0000070//mitotic sister chromatid segregation;GO:0006996//organelle organization;GO:0007062//sister chromatid cohesion;GO:0051276//chromosome organi…
Amino acid and protein	AT2G44740	2.34	0.43	0.27	0.16	0.05	0	CYCP4%3B1	3.85601	14.4802	2.00514e-13	2.07117e-13		K01255//leucyl aminopeptidase [EC:3.4.11.1]+ko01100//Metabolic pathways+ko00480//Glutathione metabolism	GO:0065009//regulation of molecular function;GO:0031323//regulation of cellular metabolic process;GO:0001932//regulation of protein phosphorylation;GO:0007049//cell cycle;GO:0050789//regulation of biological process;GO:0071900//regulation of protein serine/threonine kinase activity;GO:0051338//regulation of transferase activity;GO:0032268//regulation of cellular protein metabolic process;GO:00099…
Amino acid and protein	AT2G45040	4.72	2.94	4.39	1.73	2.12	0.87	AT2G45040	1.33998	2.53148	1.49004e-18	1.25223e-18		K07999//matrix metalloproteinase-20 (enamelysin) [EC:3.4.24.-]	GO:0009056//catabolic process;GO:0009987//cellular process;GO:0032963//collagen metabolic process;GO:0043062//extracellular structure organization;GO:0016043//cellular component organization;GO:0008152//metabolic process;GO:0071840//cellular component organization or biogenesis;GO:0030574//collagen catabolic process;GO:0030198//extracellular matrix organization;GO:0031224//intrinsic component of …
Amino acid and protein	AT2G45300	31.77	15.27	11.32	5.18	3.26	4.54	AT2G45300	2.16448	4.48305	3.43731e-228	3.11348e-229		K00800//3-phosphoshikimate 1-carboxyvinyltransferase [EC:2.5.1.19]+ko01230//Biosynthesis of amino acids+ko01100//Metabolic pathways+ko01110//Biosynthesis of secondary metabolites+ko00400//Phenylalanine, tyrosine and tryptophan biosynthesis;K00800//3-phosphoshikimate 1-carboxyvinyltransferase [EC:2.5.1.19]+ko01230//Biosynthesis of amino acids+ko01100//Metabolic pathways+ko01110//Biosynthesis of se…	GO:0043648//dicarboxylic acid metabolic process;GO:0044238//primary metabolic process;GO:0019438//aromatic compound biosynthetic process;GO:0006082//organic acid metabolic process;GO:0071704//organic substance metabolic process;GO:0044283//small molecule biosynthetic process;GO:0009423//chorismate biosynthetic process;GO:0009073//aromatic amino acid family biosynthetic process;GO:0044237//cellula…
Amino acid and protein	AT2G46110	6.96	1.86	1.44	1.22	1.07	0.48	KPHMT1	1.88777	3.70063	1.92898e-25	1.28483e-25		K00606//3-methyl-2-oxobutanoate hydroxymethyltransferase [EC:2.1.2.11]+ko00770//Pantothenate and CoA biosynthesis+ko01100//Metabolic pathways+ko01110//Biosynthesis of secondary metabolites	GO:0044283//small molecule biosynthetic process;GO:0071704//organic substance metabolic process;GO:0006766//vitamin metabolic process;GO:0051186//cofactor metabolic process;GO:0009987//cellular process;GO:1901576//organic substance biosynthetic process;GO:0009058//biosynthetic process;GO:0016053//organic acid biosynthetic process;GO:0006767//water-soluble vitamin metabolic process;GO:0009108//coe…
Amino acid and protein	AT2G46160	9.14	2.11	1.75	1.47	1.6	2.3	AT2G46160	1.04658	2.06563	1.17725e-11	1.32926e-11		K19041//E3 ubiquitin-protein ligase RNF38/44 [EC:2.3.2.27];K19041//E3 ubiquitin-protein ligase RNF38/44 [EC:2.3.2.27]	GO:0043412//macromolecule modification;GO:0019538//protein metabolic process;GO:0006807//nitrogen compound metabolic process;GO:0006464//cellular protein modification process;GO:1901564//organonitrogen compound metabolic process;GO:0044267//cellular protein metabolic process;GO:0008152//metabolic process;GO:0016567//protein ubiquitination;GO:0036211//protein modification process;GO:0070647//prote…
Amino acid and protein	AT2G47390	15.65	6.99	6.81	4.79	4.89	4.89	AT2G47390	1.01965	2.02743	2.80588e-65	8.4292e-66		K01303//acylaminoacyl-peptidase [EC:3.4.19.1]	GO:0009507//chloroplast;GO:0009570//chloroplast stroma;GO:0005623//cell;GO:0043231//intracellular membrane-bounded organelle;GO:0043227//membrane-bounded organelle;GO:0009532//plastid stroma;GO:0044446//intracellular organelle part;GO:0044464//cell part;GO:0043229//intracellular organelle;GO:0043226//organelle;GO:0005622//intracellular;GO:0044444//cytoplasmic part;GO:0009536//plastid;GO:0044422//…
Amino acid and protein	AT2G47450	15.15	6.26	4.91	4.81	3.46	2.56	CAO	1.2829	2.43327	1.05703e-45	4.33336e-46		K12271//signal recognition particle 43 kDa protein	GO:0051234//establishment of localization;GO:0051259//protein oligomerization;GO:0090150//establishment of protein localization to membrane;GO:0072598//protein localization to chloroplast;GO:0009628//response to abiotic stimulus;GO:0045184//establishment of protein localization;GO:0022607//cellular component assembly;GO:0006605//protein targeting;GO:0072594//establishment of protein localization …
Amino acid and protein	AT2G47650	33.67	5.85	6.05	2.37	1.82	2.68	UXS4	2.74508	6.70425	5.18743e-197	5.39919e-198		K08678//UDP-glucuronate decarboxylase [EC:4.1.1.35]+ko00520//Amino sugar and nucleotide sugar metabolism+ko01100//Metabolic pathways;K08678//UDP-glucuronate decarboxylase [EC:4.1.1.35]+ko00520//Amino sugar and nucleotide sugar metabolism+ko01100//Metabolic pathways	GO:0006725//cellular aromatic compound metabolic process;GO:0034654//nucleobase-containing compound biosynthetic process;GO:0019321//pentose metabolic process;GO:1901137//carbohydrate derivative biosynthetic process;GO:0006139//nucleobase-containing compound metabolic process;GO:0046483//heterocycle metabolic process;GO:1901135//carbohydrate derivative metabolic process;GO:0018130//heterocycle bi…
Amino acid and protein	AT2G47860	1.35	0.32	0.25	0.26	0.18	0.47	SETH6	1.1356	2.1971	2.41915e-05	4.03453e-05			GO:0008152//metabolic process;GO:0044237//cellular metabolic process;GO:0019538//protein metabolic process;GO:0043170//macromolecule metabolic process;GO:1901564//organonitrogen compound metabolic process;GO:0044267//cellular protein metabolic process;GO:0006464//cellular protein modification process;GO:0070647//protein modification by small protein conjugation or removal;GO:0036211//protein modi…
Amino acid and protein	AT3G02830	19.82	6.33	4.71	2.7	2.47	5.04	ZFN1	1.61953	3.07275	3.08858e-71	8.57087e-72	C3H	K23048//RING finger protein unkempt;K23048//RING finger protein unkempt	GO:0051248//negative regulation of protein metabolic process;GO:0060255//regulation of macromolecule metabolic process;GO:0050789//regulation of biological process;GO:0051246//regulation of protein metabolic process;GO:0009890//negative regulation of biosynthetic process;GO:0032269//negative regulation of cellular protein metabolic process;GO:0032268//regulation of cellular protein metabolic proc…
Amino acid and protein	AT3G03780	22.17	6.29	4.92	3.77	3.42	4.64	MS2	1.5157	2.85937	2.13101e-108	4.00599e-109		K00549//5-methyltetrahydropteroyltriglutamate--homocysteine methyltransferase [EC:2.1.1.14]+ko01230//Biosynthesis of amino acids+ko00450//Selenocompound metabolism+ko01100//Metabolic pathways+ko01110//Biosynthesis of secondary metabolites+ko00270//Cysteine and methionine metabolism;K00549//5-methyltetrahydropteroyltriglutamate--homocysteine methyltransferase [EC:2.1.1.14]+ko01230//Biosynthesis of…	GO:0009086//methionine biosynthetic process;GO:0008652//cellular amino acid biosynthetic process;GO:0008152//metabolic process;GO:0044272//sulfur compound biosynthetic process;GO:1901607//alpha-amino acid biosynthetic process;GO:0044249//cellular biosynthetic process;GO:1901564//organonitrogen compound metabolic process;GO:0006520//cellular amino acid metabolic process;GO:0019752//carboxylic acid…
Amino acid and protein	AT3G03960	48.75	27.23	20.67	17.07	14.04	11.8	AT3G03960	1.17367	2.25584	4.39506e-176	5.10795e-177		K09500//T-complex protein 1 subunit theta	GO:0006457//protein folding;GO:0009987//cellular process;GO:0005737//cytoplasm;GO:0005622//intracellular;GO:0044464//cell part;GO:0044424//intracellular part;GO:0005623//cell;GO:1901265//nucleoside phosphate binding;GO:0000166//nucleotide binding;GO:0005524//ATP binding;GO:0005488//binding;GO:0035639//purine ribonucleoside triphosphate binding;GO:0017076//purine nucleotide binding;GO:0097367//car…
Amino acid and protein	AT3G04940	27.13	12.42	10.19	6.82	4.74	6.09	CYSD1	1.51672	2.86141	4.36462e-90	9.72794e-91		K01738//cysteine synthase [EC:2.5.1.47]+ko00920//Sulfur metabolism+ko01230//Biosynthesis of amino acids+ko01100//Metabolic pathways+ko01110//Biosynthesis of secondary metabolites+ko00270//Cysteine and methionine metabolism+ko01200//Carbon metabolism;K01738//cysteine synthase [EC:2.5.1.47]+ko00920//Sulfur metabolism+ko01230//Biosynthesis of amino acids+ko01100//Metabolic pathways+ko01110//Biosynth…	GO:1901576//organic substance biosynthetic process;GO:0043436//oxoacid metabolic process;GO:0044281//small molecule metabolic process;GO:0006790//sulfur compound metabolic process;GO:0000097//sulfur amino acid biosynthetic process;GO:0008652//cellular amino acid biosynthetic process;GO:0006807//nitrogen compound metabolic process;GO:1901566//organonitrogen compound biosynthetic process;GO:0019344…
Amino acid and protein	AT3G06770	2.4	1.27	0.89	0.53	0.37	1.14	AT3G06770	1.42648	2.6879	2.03107e-12	2.20458e-12		K01184//polygalacturonase [EC:3.2.1.15]+ko00040//Pentose and glucuronate interconversions+ko01100//Metabolic pathways;K01184//polygalacturonase [EC:3.2.1.15]+ko00040//Pentose and glucuronate interconversions+ko01100//Metabolic pathways;K01213//galacturan 1,4-alpha-galacturonidase [EC:3.2.1.67]+ko00040//Pentose and glucuronate interconversions+ko01100//Metabolic pathways;K01184//polygalacturonase …	GO:0071704//organic substance metabolic process;GO:0044238//primary metabolic process;GO:0071555//cell wall organization;GO:0045229//external encapsulating structure organization;GO:0009987//cellular process;GO:0005975//carbohydrate metabolic process;GO:0016043//cellular component organization;GO:0071554//cell wall organization or biogenesis;GO:0071840//cellular component organization or biogenes…
Amino acid and protein	AT3G07990	1.52	0.03	0.13	0.13	0.03	0.07	SCPL27	2.88819	7.40343	6.13847e-10	7.58677e-10		K16297//serine carboxypeptidase-like clade II [EC:3.4.16.-]	GO:0009987//cellular process;GO:1901564//organonitrogen compound metabolic process;GO:0044257//cellular protein catabolic process;GO:0044267//cellular protein metabolic process;GO:0071704//organic substance metabolic process;GO:0009057//macromolecule catabolic process;GO:1901565//organonitrogen compound catabolic process;GO:0044237//cellular metabolic process;GO:0044248//cellular catabolic proces…
Amino acid and protein	AT3G08570	1.28	0.33	0.28	0.05	0.31	0.16	AT3G08570	1.85962	3.62913	7.14417e-09	9.35655e-09			GO:0044260//cellular macromolecule metabolic process;GO:0044237//cellular metabolic process;GO:0006464//cellular protein modification process;GO:0036211//protein modification process;GO:1901564//organonitrogen compound metabolic process;GO:0043170//macromolecule metabolic process;GO:0019538//protein metabolic process;GO:0016567//protein ubiquitination;GO:0009987//cellular process;GO:0044267//cell…
Amino acid and protein	AT3G15710	27.8	13.83	10.3	9.13	7.31	8.89	AT3G15710	1.04743	2.06684	2.92057e-35	1.49686e-35		K13280//signal peptidase I [EC:3.4.21.89]+ko03060//Protein export	GO:0044238//primary metabolic process;GO:0010467//gene expression;GO:0008152//metabolic process;GO:0019538//protein metabolic process;GO:0006465//signal peptide processing;GO:0016485//protein processing;GO:0006807//nitrogen compound metabolic process;GO:0044260//cellular macromolecule metabolic process;GO:0044267//cellular protein metabolic process;GO:0006518//peptide metabolic process;GO:0043170…
Amino acid and protein	AT3G16000	4.13	0.95	1.07	0.65	0.41	0.68	MFP1	1.84042	3.58114	2.54699e-28	1.54189e-28		K20283//golgin subfamily A member 4;K20478//golgin subfamily B member 1
Amino acid and protein	AT3G16150	2.24	0.09	0.18	0.22	0.34	0.56	ASPGB1	1.18662	2.27619	0.00020613	0.0003742		K13051//beta-aspartyl-peptidase (threonine type) [EC:3.4.19.5]	GO:0044282//small molecule catabolic process;GO:0009065//glutamine family amino acid catabolic process;GO:0006807//nitrogen compound metabolic process;GO:0009056//catabolic process;GO:0009987//cellular process;GO:0032787//monocarboxylic acid metabolic process;GO:1901606//alpha-amino acid catabolic process;GO:0046395//carboxylic acid catabolic process;GO:0009064//glutamine family amino acid metabo…
Amino acid and protein	AT3G16420	0.97	0.05	0.42	0.1	0.28	0	PBP1	1.83048	3.55655	0.000281925	0.000518685		K03695//ATP-dependent Clp protease ATP-binding subunit ClpB;K04733//interleukin-1 receptor-associated kinase 4 [EC:2.7.11.1];K03695//ATP-dependent Clp protease ATP-binding subunit ClpB;K04733//interleukin-1 receptor-associated kinase 4 [EC:2.7.11.1];K03695//ATP-dependent Clp protease ATP-binding subunit ClpB;K04733//interleukin-1 receptor-associated kinase 4 [EC:2.7.11.1]	GO:0065009//regulation of molecular function;GO:0006457//protein folding;GO:0009987//cellular process;GO:0065007//biological regulation;GO:0051336//regulation of hydrolase activity;GO:0050790//regulation of catalytic activity;GO:0009506//plasmodesma;GO:0005737//cytoplasm;GO:0043229//intracellular organelle;GO:0043231//intracellular membrane-bounded organelle;GO:0005634//nucleus;GO:0044444//cytopl…
Amino acid and protein	AT3G16720	7.6	2.56	4.74	2.5	2.62	1.43	ATL2	1.18095	2.26726	1.71997e-20	1.34185e-20		K19041//E3 ubiquitin-protein ligase RNF38/44 [EC:2.3.2.27];K19038//E3 ubiquitin-protein ligase ATL41 [EC:2.3.2.27];K15692//E3 ubiquitin-protein ligase RNF13 [EC:2.3.2.27]	GO:0009987//cellular process;GO:0042493//response to drug;GO:0032446//protein modification by small protein conjugation;GO:0006807//nitrogen compound metabolic process;GO:0050896//response to stimulus;GO:0043170//macromolecule metabolic process;GO:0044267//cellular protein metabolic process;GO:0042221//response to chemical;GO:0010200//response to chitin;GO:0071704//organic substance metabolic pro…
Amino acid and protein	AT3G17760	0.21	0.04	0	0	0	0	GAD5	3.83048	14.2262	0.00483823	0.01023		K01580//glutamate decarboxylase [EC:4.1.1.15]+ko00410//beta-Alanine metabolism+ko00250//Alanine, aspartate and glutamate metabolism+ko00430//Taurine and hypotaurine metabolism+ko01100//Metabolic pathways+ko00650//Butanoate metabolism+ko01110//Biosynthesis of secondary metabolites;K01580//glutamate decarboxylase [EC:4.1.1.15]+ko00410//beta-Alanine metabolism+ko00250//Alanine, aspartate and glutama…	GO:0009064//glutamine family amino acid metabolic process;GO:0044282//small molecule catabolic process;GO:0046395//carboxylic acid catabolic process;GO:0006807//nitrogen compound metabolic process;GO:0044237//cellular metabolic process;GO:0009987//cellular process;GO:0019752//carboxylic acid metabolic process;GO:1901606//alpha-amino acid catabolic process;GO:1901575//organic substance catabolic p…
Amino acid and protein	AT3G19480	1.32	0.32	0.29	0.12	0.22	0.21	AT3G19480	1.84106	3.58273	5.03671e-08	6.94187e-08		K00058//D-3-phosphoglycerate dehydrogenase / 2-oxoglutarate reductase [EC:1.1.1.95 1.1.1.399]+ko01230//Biosynthesis of amino acids+ko01100//Metabolic pathways+ko00260//Glycine, serine and threonine metabolism+ko01200//Carbon metabolism	GO:0019752//carboxylic acid metabolic process;GO:0006807//nitrogen compound metabolic process;GO:0044238//primary metabolic process;GO:1901576//organic substance biosynthetic process;GO:0006082//organic acid metabolic process;GO:1901605//alpha-amino acid metabolic process;GO:0006563//L-serine metabolic process;GO:0009070//serine family amino acid biosynthetic process;GO:1901564//organonitrogen co…
Amino acid and protein	AT3G21730	45.47	72.49	110.08	39.14	36.66	18.59	FOLB3	1.33328	2.51976	1.97731e-134	2.97304e-135		K01633//7,8-dihydroneopterin aldolase/epimerase/oxygenase [EC:4.1.2.25 5.1.99.8 1.13.11.81]+ko01100//Metabolic pathways+ko00790//Folate biosynthesis;K01633//7,8-dihydroneopterin aldolase/epimerase/oxygenase [EC:4.1.2.25 5.1.99.8 1.13.11.81]+ko01100//Metabolic pathways+ko00790//Folate biosynthesis	GO:0006575//cellular modified amino acid metabolic process;GO:0044281//small molecule metabolic process;GO:0042364//water-soluble vitamin biosynthetic process;GO:0006725//cellular aromatic compound metabolic process;GO:0006732//coenzyme metabolic process;GO:0009110//vitamin biosynthetic process;GO:0071704//organic substance metabolic process;GO:1901362//organic cyclic compound biosynthetic proces…
Amino acid and protein	AT3G21840	0.66	0.19	0.1	0	0.09	0	SK7	3.34505	10.1616	0.00177181	0.00355064		K03094//S-phase kinase-associated protein 1+ko04141//Protein processing in endoplasmic reticulum+ko04120//Ubiquitin mediated proteolysis	GO:0006464//cellular protein modification process;GO:0043632//modification-dependent macromolecule catabolic process;GO:0070647//protein modification by small protein conjugation or removal;GO:0044248//cellular catabolic process;GO:0044257//cellular protein catabolic process;GO:0043170//macromolecule metabolic process;GO:0006807//nitrogen compound metabolic process;GO:0009057//macromolecule catab…
Amino acid and protein	AT3G21850	1.44	0.49	0.61	0	0.34	0.13	SK9	2.41544	5.33483	0.000187066	0.000338204		K03094//S-phase kinase-associated protein 1+ko04141//Protein processing in endoplasmic reticulum+ko04120//Ubiquitin mediated proteolysis	GO:0044260//cellular macromolecule metabolic process;GO:0044267//cellular protein metabolic process;GO:0044265//cellular macromolecule catabolic process;GO:0006508//proteolysis;GO:0030163//protein catabolic process;GO:0050794//regulation of cellular process;GO:0008152//metabolic process;GO:0051726//regulation of cell cycle;GO:0071704//organic substance metabolic process;GO:0050789//regulation of …
Amino acid and protein	AT3G22260	3.86	4.35	4.75	1.91	2.07	2.37	AT3G22260	1.03444	2.04832	8.81495e-12	9.88096e-12		K12655//OTU domain-containing protein 5 [EC:3.4.19.12];K13717//OTU domain-containing protein 3 [EC:3.4.19.12];K16743//abnormal spindle-like microcephaly-associated protein;K12655//OTU domain-containing protein 5 [EC:3.4.19.12];K13717//OTU domain-containing protein 3 [EC:3.4.19.12];K16743//abnormal spindle-like microcephaly-associated protein;K12655//OTU domain-containing protein 5 [EC:3.4.19.12];…	GO:0016579//protein deubiquitination;GO:0071704//organic substance metabolic process;GO:0070646//protein modification by small protein removal;GO:0009987//cellular process;GO:0044238//primary metabolic process;GO:0044260//cellular macromolecule metabolic process;GO:0043412//macromolecule modification;GO:0006508//proteolysis;GO:0044267//cellular protein metabolic process;GO:0008152//metabolic proc…
Amino acid and protein	AT3G27710	0.1	0.19	0.13	0.06	0	0	ARI3	2.72356	6.60502	0.00130443	0.00257503		K11968//ariadne-1 [EC:2.3.2.31]	GO:0008152//metabolic process;GO:0009057//macromolecule catabolic process;GO:0044260//cellular macromolecule metabolic process;GO:0061136//regulation of proteasomal protein catabolic process;GO:0045862//positive regulation of proteolysis;GO:0060255//regulation of macromolecule metabolic process;GO:2000058//regulation of protein ubiquitination involved in ubiquitin-dependent protein catabolic proc…
Amino acid and protein	AT3G29200	94.55	44.41	38.15	24.16	21.01	28.74	CM1	1.27294	2.41654				K01850//chorismate mutase [EC:5.4.99.5]+ko01230//Biosynthesis of amino acids+ko01100//Metabolic pathways+ko01110//Biosynthesis of secondary metabolites+ko00400//Phenylalanine, tyrosine and tryptophan biosynthesis	GO:1901360//organic cyclic compound metabolic process;GO:0006520//cellular amino acid metabolic process;GO:1901576//organic substance biosynthetic process;GO:0009987//cellular process;GO:0019752//carboxylic acid metabolic process;GO:0044283//small molecule biosynthetic process;GO:0009058//biosynthetic process;GO:0046394//carboxylic acid biosynthetic process;GO:0044281//small molecule metabolic pr…
Amino acid and protein	AT3G45310	3.61	1.25	1.5	1.08	1.47	0.56	AT3G45310	1.00664	2.00922	2.982e-08	4.05521e-08		K01366//cathepsin H [EC:3.4.22.16];K01366//cathepsin H [EC:3.4.22.16]	GO:0044237//cellular metabolic process;GO:1901564//organonitrogen compound metabolic process;GO:0006508//proteolysis;GO:0044260//cellular macromolecule metabolic process;GO:0051603//proteolysis involved in cellular protein catabolic process;GO:0009056//catabolic process;GO:0006807//nitrogen compound metabolic process;GO:0008152//metabolic process;GO:1901575//organic substance catabolic process;GO…
Amino acid and protein	AT3G47720	0.45	3.81	1.86	0.3	0.14	0.77	SRO4	2.3689	5.16547	1.52072e-17	1.33107e-17			GO:0007275//multicellular organism development;GO:0048856//anatomical structure development;GO:0032502//developmental process;GO:0032501//multicellular organismal process;GO:0043229//intracellular organelle;GO:0005622//intracellular;GO:0005634//nucleus;GO:0044464//cell part;GO:0044424//intracellular part;GO:0005623//cell;GO:0043231//intracellular membrane-bounded organelle;GO:0043227//membrane-bo…
Amino acid and protein	AT3G48350	0.21	0	0	0	0	0	CEP3	3.34505	10.1616	0.0170803	0.0392454		K16292//KDEL-tailed cysteine endopeptidase [EC:3.4.22.-];K16292//KDEL-tailed cysteine endopeptidase [EC:3.4.22.-]	GO:0030163//protein catabolic process;GO:1901565//organonitrogen compound catabolic process;GO:1901575//organic substance catabolic process;GO:0043170//macromolecule metabolic process;GO:0019538//protein metabolic process;GO:0009057//macromolecule catabolic process;GO:0071704//organic substance metabolic process;GO:0009056//catabolic process;GO:0044238//primary metabolic process;GO:0044267//cellu…
Amino acid and protein	AT3G50840	0.98	0.28	0.29	0.13	0.06	0.06	AT3G50840	2.63456	6.20985	9.00423e-10	1.12325e-09			GO:0016567//protein ubiquitination;GO:0036211//protein modification process;GO:0043170//macromolecule metabolic process;GO:0019538//protein metabolic process;GO:0006464//cellular protein modification process;GO:0009987//cellular process;GO:1901564//organonitrogen compound metabolic process;GO:0044260//cellular macromolecule metabolic process;GO:0006807//nitrogen compound metabolic process;GO:0044…
Amino acid and protein	AT3G51910	5.16	0.05	1.03	0.11	0.71	2.17	HSFA7A	1.09974	2.14317	9.67669e-07	1.45423e-06	HSF	K09419//heat shock transcription factor, other eukaryote	GO:0045893//positive regulation of transcription, DNA-templated;GO:0051173//positive regulation of nitrogen compound metabolic process;GO:0019219//regulation of nucleobase-containing compound metabolic process;GO:0009314//response to radiation;GO:0060255//regulation of macromolecule metabolic process;GO:0051252//regulation of RNA metabolic process;GO:0032268//regulation of cellular protein metabo…
Amino acid and protein	AT3G52400	1.92	0.78	1.34	0.51	0.36	0.35	SYP122	1.71973	3.29375	9.01647e-10	1.12491e-09		K08486//syntaxin 1B/2/3+ko04130//SNARE interactions in vesicular transport	GO:0006952//defense response;GO:0090150//establishment of protein localization to membrane;GO:0090174//organelle membrane fusion;GO:0006605//protein targeting;GO:0071840//cellular component organization or biogenesis;GO:0050832//defense response to fungus;GO:0016192//vesicle-mediated transport;GO:0006887//exocytosis;GO:0071705//nitrogen compound transport;GO:0009987//cellular process;GO:0009620//…
Amino acid and protein	AT3G54400	64.06	8.53	6.23	1.76	2.1	2.55	AT3G54400	3.63477	12.4216				K01381//saccharopepsin [EC:3.4.23.25];K01379//cathepsin D [EC:3.4.23.5]	GO:1901564//organonitrogen compound metabolic process;GO:0019538//protein metabolic process;GO:1901575//organic substance catabolic process;GO:0043170//macromolecule metabolic process;GO:0008152//metabolic process;GO:0071704//organic substance metabolic process;GO:0009056//catabolic process;GO:0006508//proteolysis;GO:0044238//primary metabolic process;GO:0006807//nitrogen compound metabolic proce…
Amino acid and protein	AT3G54600	1.61	0.35	0.24	0.27	0.39	0.14	DJ1F	1.43816	2.70975	6.37958e-06	1.02001e-05		K18881//D-lactate dehydratase [EC:4.2.1.130]+ko00620//Pyruvate metabolism
Amino acid and protein	AT3G55870	0.09	0.09	0.09	0.03	0	0	AT3G55870	3.19305	9.14542	0.00324086	0.00671386		K01657//anthranilate synthase component I [EC:4.1.3.27]+ko01230//Biosynthesis of amino acids+ko01100//Metabolic pathways+ko01110//Biosynthesis of secondary metabolites+ko00400//Phenylalanine, tyrosine and tryptophan biosynthesis;K01657//anthranilate synthase component I [EC:4.1.3.27]+ko01230//Biosynthesis of amino acids+ko01100//Metabolic pathways+ko01110//Biosynthesis of secondary metabolites+ko…	GO:0008652//cellular amino acid biosynthetic process;GO:0019752//carboxylic acid metabolic process;GO:0042430//indole-containing compound metabolic process;GO:0018130//heterocycle biosynthetic process;GO:0016053//organic acid biosynthetic process;GO:0044271//cellular nitrogen compound biosynthetic process;GO:0006568//tryptophan metabolic process;GO:0009308//amine metabolic process;GO:0009987//cel…
Amino acid and protein	AT3G56230	1.86	1.21	1.4	0.24	0.14	0.15	AT3G56230	3.10285	8.59115	9.11773e-18	7.9046e-18		K10523//speckle-type POZ protein	GO:0006807//nitrogen compound metabolic process;GO:0016567//protein ubiquitination;GO:0036211//protein modification process;GO:1901564//organonitrogen compound metabolic process;GO:0043412//macromolecule modification;GO:0044260//cellular macromolecule metabolic process;GO:0071704//organic substance metabolic process;GO:0070647//protein modification by small protein conjugation or removal;GO:00324…
Amino acid and protein	AT3G56270	4.58	1.23	1.1	0.86	0.41	0.58	AT3G56270	1.92313	3.79244	1.47795e-22	1.08061e-22			GO:0051667//establishment of plastid localization;GO:0051641//cellular localization;GO:0009657//plastid organization;GO:0051656//establishment of organelle localization;GO:0051644//plastid localization;GO:0071840//cellular component organization or biogenesis;GO:0009987//cellular process;GO:0009904//chloroplast accumulation movement;GO:0051640//organelle localization;GO:0006996//organelle organiz…
Amino acid and protein	AT3G57060	1.71	0.13	0.15	0.06	0.12	0.09	AT3G57060	2.87657	7.34405	3.42939e-27	2.1536e-27		K06677//condensin complex subunit 1;K06677//condensin complex subunit 1;K06677//condensin complex subunit 1	GO:0048285//organelle fission;GO:0000280//nuclear division;GO:0006555//methionine metabolic process;GO:0044272//sulfur compound biosynthetic process;GO:0019752//carboxylic acid metabolic process;GO:0071103//DNA conformation change;GO:0006323//DNA packaging;GO:0000278//mitotic cell cycle;GO:0043436//oxoacid metabolic process;GO:0007049//cell cycle;GO:0006996//organelle organization;GO:1901564//org…
Amino acid and protein	AT3G59970	39.06	18.69	17.39	10.47	10.84	8.62	MTHFR1	1.32872	2.5118	6.81892e-155	9.063e-156		K00297//methylenetetrahydrofolate reductase (NADPH) [EC:1.5.1.20]+ko00670//One carbon pool by folate+ko01100//Metabolic pathways+ko01200//Carbon metabolism;K00297//methylenetetrahydrofolate reductase (NADPH) [EC:1.5.1.20]+ko00670//One carbon pool by folate+ko01100//Metabolic pathways+ko01200//Carbon metabolism;K00297//methylenetetrahydrofolate reductase (NADPH) [EC:1.5.1.20]+ko00670//One carbon p…	GO:0006730//one-carbon metabolic process;GO:0000096//sulfur amino acid metabolic process;GO:0016053//organic acid biosynthetic process;GO:1901605//alpha-amino acid metabolic process;GO:0009086//methionine biosynthetic process;GO:0006082//organic acid metabolic process;GO:1901576//organic substance biosynthetic process;GO:0071704//organic substance metabolic process;GO:1901564//organonitrogen comp…
Amino acid and protein	AT3G63240	3.35	1.41	1.16	0.94	0.67	0.73	AT3G63240	1.35269	2.55388	8.50907e-19	7.06061e-19		K20279//synaptojanin [EC:3.1.3.36]+ko01100//Metabolic pathways+ko04070//Phosphatidylinositol signaling system+ko00562//Inositol phosphate metabolism;K20279//synaptojanin [EC:3.1.3.36]+ko01100//Metabolic pathways+ko04070//Phosphatidylinositol signaling system+ko00562//Inositol phosphate metabolism	GO:0044237//cellular metabolic process;GO:0016311//dephosphorylation;GO:0044238//primary metabolic process;GO:0008152//metabolic process;GO:0046486//glycerolipid metabolic process;GO:0046856//phosphatidylinositol dephosphorylation;GO:0019637//organophosphate metabolic process;GO:0006629//lipid metabolic process;GO:0044255//cellular lipid metabolic process;GO:0046839//phospholipid dephosphorylatio…
Amino acid and protein	AT3G63470	0.51	0.13	0.1	0.06	0.06	0.2	scpl40	1.22476	2.33716	0.00886952	0.0193998		K16297//serine carboxypeptidase-like clade II [EC:3.4.16.-]	GO:0030163//protein catabolic process;GO:1901565//organonitrogen compound catabolic process;GO:0044260//cellular macromolecule metabolic process;GO:0043170//macromolecule metabolic process;GO:0071704//organic substance metabolic process;GO:0019538//protein metabolic process;GO:1901564//organonitrogen compound metabolic process;GO:0044237//cellular metabolic process;GO:0044248//cellular catabolic …
Amino acid and protein	AT4G05150	8.84	5.74	6.61	3.2	3.43	3.41	AT4G05150	1.08183	2.11672	3.11915e-29	1.84378e-29		K04422//mitogen-activated protein kinase kinase kinase 13 [EC:2.7.11.25]	GO:0006796//phosphate-containing compound metabolic process;GO:0006464//cellular protein modification process;GO:0006807//nitrogen compound metabolic process;GO:0019538//protein metabolic process;GO:0044237//cellular metabolic process;GO:0036211//protein modification process;GO:0046777//protein autophosphorylation;GO:0044267//cellular protein metabolic process;GO:0006793//phosphorus metabolic pro…
Amino acid and protein	AT4G05497	0.47	0.2	0.27	0.07	0	0	AT4G05497	3.83048	14.2262	0.000156853	0.000281628		K10268//F-box and leucine-rich repeat protein 2/20;K10269//F-box and leucine-rich repeat protein 3	GO:0051603//proteolysis involved in cellular protein catabolic process;GO:0006464//cellular protein modification process;GO:0016567//protein ubiquitination;GO:0006508//proteolysis;GO:0044257//cellular protein catabolic process;GO:0043170//macromolecule metabolic process;GO:0008152//metabolic process;GO:0030163//protein catabolic process;GO:0044260//cellular macromolecule metabolic process;GO:0010…
Amino acid and protein	AT4G12450	0.75	0.61	0.81	0.35	0.14	0.05	AT4G12450	1.98996	3.97225	3.44722e-06	5.40075e-06
Amino acid and protein	AT4G13210	12.7	2.4	1.89	1.24	0.48	1.29	AT4G13210	2.52355	5.74996	2.46565e-66	7.27992e-67		K01728//pectate lyase [EC:4.2.2.2]+ko00040//Pentose and glucuronate interconversions;K01728//pectate lyase [EC:4.2.2.2]+ko00040//Pentose and glucuronate interconversions	GO:0016052//carbohydrate catabolic process;GO:0009057//macromolecule catabolic process;GO:1901575//organic substance catabolic process;GO:0005976//polysaccharide metabolic process;GO:0008152//metabolic process;GO:0045488//pectin metabolic process;GO:0010393//galacturonan metabolic process;GO:0005975//carbohydrate metabolic process;GO:0044248//cellular catabolic process;GO:0044237//cellular metabo…
Amino acid and protein	AT4G13930	147.12	40.68	32.56	23.59	16.6	18.9	SHM4	1.91042	3.75918				K00600//glycine hydroxymethyltransferase [EC:2.1.2.1]+ko00670//One carbon pool by folate+ko01230//Biosynthesis of amino acids+ko01100//Metabolic pathways+ko01110//Biosynthesis of secondary metabolites+ko00460//Cyanoamino acid metabolism+ko00260//Glycine, serine and threonine metabolism+ko01200//Carbon metabolism+ko00630//Glyoxylate and dicarboxylate metabolism	GO:1901607//alpha-amino acid biosynthetic process;GO:0042133//neurotransmitter metabolic process;GO:0006082//organic acid metabolic process;GO:0001505//regulation of neurotransmitter levels;GO:0065008//regulation of biological quality;GO:0044281//small molecule metabolic process;GO:0006730//one-carbon metabolic process;GO:0071704//organic substance metabolic process;GO:0065007//biological regulat…
Amino acid and protein	AT4G16563	7.96	2.84	3.62	1.38	1.47	4.3	AT4G16563	1.0409	2.05751	3.75163e-21	2.86939e-21		K01379//cathepsin D [EC:3.4.23.5];K01381//saccharopepsin [EC:3.4.23.25]	GO:0009056//catabolic process;GO:1901565//organonitrogen compound catabolic process;GO:0019538//protein metabolic process;GO:0030163//protein catabolic process;GO:0009057//macromolecule catabolic process;GO:0071704//organic substance metabolic process;GO:0043170//macromolecule metabolic process;GO:1901575//organic substance catabolic process;GO:0006508//proteolysis;GO:0006807//nitrogen compound m…
Amino acid and protein	AT4G16640	17.22	19.6	21.26	7.65	6.81	7.69	AT4G16640	1.3953	2.63043	1.0041e-104	1.95155e-105		K07999//matrix metalloproteinase-20 (enamelysin) [EC:3.4.24.-]	GO:0032963//collagen metabolic process;GO:0009056//catabolic process;GO:0030198//extracellular matrix organization;GO:0071840//cellular component organization or biogenesis;GO:0016043//cellular component organization;GO:0008152//metabolic process;GO:0030574//collagen catabolic process;GO:0009987//cellular process;GO:0043062//extracellular structure organization;GO:0044421//extracellular region pa…
Amino acid and protein	AT4G17920	0.3	0.8	0.74	0.18	0.12	0.38	AT4G17920	1.47058	2.77134	0.00108568	0.00212558		K10664//E3 ubiquitin-protein ligase ATL6/9/15/31/42/55 [EC:2.3.2.27]	GO:0044238//primary metabolic process;GO:0071704//organic substance metabolic process;GO:0019538//protein metabolic process;GO:0044260//cellular macromolecule metabolic process;GO:1901564//organonitrogen compound metabolic process;GO:0006464//cellular protein modification process;GO:0044267//cellular protein metabolic process;GO:0009987//cellular process;GO:0016567//protein ubiquitination;GO:0008…
Amino acid and protein	AT4G18140	2.66	1.84	1.4	0.93	0.94	0.95	SSP4b	1.04912	2.06927	9.93701e-11	1.17538e-10		K17616//CTD small phosphatase-like protein 2 [EC:3.1.3.-];K17616//CTD small phosphatase-like protein 2 [EC:3.1.3.-];K17616//CTD small phosphatase-like protein 2 [EC:3.1.3.-];K17616//CTD small phosphatase-like protein 2 [EC:3.1.3.-];K17616//CTD small phosphatase-like protein 2 [EC:3.1.3.-];K17616//CTD small phosphatase-like protein 2 [EC:3.1.3.-]	GO:0044267//cellular protein metabolic process;GO:0043412//macromolecule modification;GO:0043170//macromolecule metabolic process;GO:1901564//organonitrogen compound metabolic process;GO:0008152//metabolic process;GO:0036211//protein modification process;GO:0009987//cellular process;GO:0071704//organic substance metabolic process;GO:0006793//phosphorus metabolic process;GO:0006464//cellular prote…
Amino acid and protein	AT4G18425	17.89	32.33	37.07	9.53	10.49	11.59	AT4G18425	1.46872	2.76777	2.64285e-102	5.2649e-103		K01510//apyrase [EC:3.6.1.5]+ko00230//Purine metabolism+ko00240//Pyrimidine metabolism;K08145//MFS transporter, SP family, solute carrier family 2 (facilitated glucose transporter), member 8;K20623//typhasterol/6-deoxotyphasterol 2alpha-hydroxylase+ko00905//Brassinosteroid biosynthesis+ko01100//Metabolic pathways+ko01110//Biosynthesis of secondary metabolites	GO:0010256//endomembrane system organization;GO:0007568//aging;GO:0071840//cellular component organization or biogenesis;GO:0048731//system development;GO:0048856//anatomical structure development;GO:0009987//cellular process;GO:0016043//cellular component organization;GO:0009838//abscission;GO:0099402//plant organ development;GO:0032502//developmental process;GO:0090693//plant organ senescence;G…
Amino acid and protein	AT4G19460	6.2	0.32	0.45	0	0.06	0.2	AT4G19460	4.79791	27.8173	7.6915e-52	2.84043e-52		K03857//phosphatidylinositol glycan, class A [EC:2.4.1.198]+ko01100//Metabolic pathways+ko00563//Glycosylphosphatidylinositol (GPI)-anchor biosynthesis	GO:0016020//membrane;GO:0044425//membrane part;GO:0031224//intrinsic component of membrane;GO:0016021//integral component of membrane;GO:0016740//transferase activity;GO:0003824//catalytic activity;
Amino acid and protein	AT4G21120	1.11	0.23	0.61	0.2	0.43	0.16	AAT1	1.24552	2.37103	9.03953e-06	1.4623e-05		K03294//basic amino acid/polyamine antiporter, APA family;K03294//basic amino acid/polyamine antiporter, APA family	GO:0051179//localization;GO:0006836//neurotransmitter transport;GO:0006811//ion transport;GO:0042221//response to chemical;GO:0006865//amino acid transport;GO:0015800//acidic amino acid transport;GO:0051234//establishment of localization;GO:0015893//drug transport;GO:0006820//anion transport;GO:0015849//organic acid transport;GO:0051938//L-glutamate import;GO:0050896//response to stimulus;GO:0006…
Amino acid and protein	AT4G22860	3.53	0.73	0.56	0.47	0.47	0.57	AT4G22860	1.70272	3.25515	1.12724e-17	9.8136e-18		K16812//targeting protein for Xklp2;K16812//targeting protein for Xklp2;K16812//targeting protein for Xklp2	GO:0080090//regulation of primary metabolic process;GO:0031401//positive regulation of protein modification process;GO:0044093//positive regulation of molecular function;GO:0031323//regulation of cellular metabolic process;GO:0032268//regulation of cellular protein metabolic process;GO:0050789//regulation of biological process;GO:0065009//regulation of molecular function;GO:0019220//regulation of…
Amino acid and protein	AT4G24480	1.34	0.19	0.26	0.13	0.27	0.14	AT4G24480	1.77315	3.41798	1.21122e-11	1.36891e-11		K14510//serine/threonine-protein kinase CTR1 [EC:2.7.11.1]+ko04016//MAPK signaling pathway - plant+ko04075//Plant hormone signal transduction;K14510//serine/threonine-protein kinase CTR1 [EC:2.7.11.1]+ko04016//MAPK signaling pathway - plant+ko04075//Plant hormone signal transduction;K14510//serine/threonine-protein kinase CTR1 [EC:2.7.11.1]+ko04016//MAPK signaling pathway - plant+ko04075//Plant h…	GO:0004674//protein serine/threonine kinase activity;GO:0003824//catalytic activity;GO:0000166//nucleotide binding;GO:0016772//transferase activity, transferring phosphorus-containing groups;GO:0140096//catalytic activity, acting on a protein;GO:0032553//ribonucleotide binding;GO:0036094//small molecule binding;GO:0008144//drug binding;GO:0016740//transferase activity;GO:0097159//organic cyclic c…
Amino acid and protein	AT4G28220	6.63	1.73	1.82	1.12	1.05	1.24	NDB1	1.61713	3.06764	2.64346e-39	1.23571e-39		K17871//NADH:ubiquinone reductase (non-electrogenic) [EC:1.6.5.9];K17871//NADH:ubiquinone reductase (non-electrogenic) [EC:1.6.5.9]	GO:0055114//oxidation-reduction process;GO:0008152//metabolic process;GO:0005623//cell;GO:0044424//intracellular part;GO:0042579//microbody;GO:0005739//mitochondrion;GO:0031312//extrinsic component of organelle membrane;GO:0044446//intracellular organelle part;GO:0044422//organelle part;GO:0031966//mitochondrial membrane;GO:0016020//membrane;GO:0043231//intracellular membrane-bounded organelle;GO…
Amino acid and protein	AT4G28410	2.68	0.04	0.18	0	0.07	0.07	AT4G28410	4.39816	21.0853	4.45424e-20	3.51963e-20		K00815//tyrosine aminotransferase [EC:2.6.1.5]+ko00130//Ubiquinone and other terpenoid-quinone biosynthesis+ko01230//Biosynthesis of amino acids+ko00960//Tropane, piperidine and pyridine alkaloid biosynthesis+ko00350//Tyrosine metabolism+ko01100//Metabolic pathways+ko00950//Isoquinoline alkaloid biosynthesis+ko01110//Biosynthesis of secondary metabolites+ko00270//Cysteine and methionine metabolis…	GO:0019752//carboxylic acid metabolic process;GO:0009987//cellular process;GO:0044281//small molecule metabolic process;GO:0006082//organic acid metabolic process;GO:0044237//cellular metabolic process;GO:0071704//organic substance metabolic process;GO:0043436//oxoacid metabolic process;GO:0008152//metabolic process;GO:0006520//cellular amino acid metabolic process;GO:1901564//organonitrogen comp…
Amino acid and protein	AT4G28420	0.47	0	0	0	0	0	AT4G28420	4.60809	24.3878	0.000223876	0.000407946		K00815//tyrosine aminotransferase [EC:2.6.1.5]+ko00130//Ubiquinone and other terpenoid-quinone biosynthesis+ko01230//Biosynthesis of amino acids+ko00960//Tropane, piperidine and pyridine alkaloid biosynthesis+ko00350//Tyrosine metabolism+ko01100//Metabolic pathways+ko00950//Isoquinoline alkaloid biosynthesis+ko01110//Biosynthesis of secondary metabolites+ko00270//Cysteine and methionine metabolis…	GO:0071704//organic substance metabolic process;GO:0006520//cellular amino acid metabolic process;GO:0009987//cellular process;GO:0009058//biosynthetic process;GO:0006082//organic acid metabolic process;GO:0019752//carboxylic acid metabolic process;GO:0008152//metabolic process;GO:0044238//primary metabolic process;GO:0043436//oxoacid metabolic process;GO:0006807//nitrogen compound metabolic proc…
Amino acid and protein	AT4G30920	30.07	10.55	10.67	7.63	6.83	5.85	LAP2	1.3409	2.53309	1.58414e-104	3.08851e-105		K01255//leucyl aminopeptidase [EC:3.4.11.1]+ko01100//Metabolic pathways+ko00480//Glutathione metabolism	GO:0090693//plant organ senescence;GO:0007568//aging;GO:0048856//anatomical structure development;GO:0007275//multicellular organism development;GO:0010150//leaf senescence;GO:0032502//developmental process;GO:0099402//plant organ development;GO:0048731//system development;GO:0048827//phyllome development;GO:0048366//leaf development;GO:0048367//shoot system development;GO:0032501//multicellular …
Amino acid and protein	AT4G33010	52.93	4.93	4.69	2.6	2.04	3.61	GLDP1	2.9431	7.69064				K00281//glycine dehydrogenase [EC:1.4.4.2]+ko01100//Metabolic pathways+ko01110//Biosynthesis of secondary metabolites+ko00260//Glycine, serine and threonine metabolism+ko01200//Carbon metabolism+ko00630//Glyoxylate and dicarboxylate metabolism;K00281//glycine dehydrogenase [EC:1.4.4.2]+ko01100//Metabolic pathways+ko01110//Biosynthesis of secondary metabolites+ko00260//Glycine, serine and threonin…	GO:0046395//carboxylic acid catabolic process;GO:1901565//organonitrogen compound catabolic process;GO:1901575//organic substance catabolic process;GO:0006544//glycine metabolic process;GO:0044282//small molecule catabolic process;GO:0009987//cellular process;GO:0009056//catabolic process;GO:0042737//drug catabolic process;GO:0009063//cellular amino acid catabolic process;GO:0006520//cellular ami…
Amino acid and protein	AT4G33260	6.4	0.87	0.45	0.36	0.5	0.52	CDC20.2	2.51855	5.73006	2.30373e-35	1.17722e-35		K03363//cell division cycle 20, cofactor of APC complex+ko04120//Ubiquitin mediated proteolysis;K03363//cell division cycle 20, cofactor of APC complex+ko04120//Ubiquitin mediated proteolysis	GO:0065007//biological regulation;GO:0044267//cellular protein metabolic process;GO:0032446//protein modification by small protein conjugation;GO:0032268//regulation of cellular protein metabolic process;GO:0043412//macromolecule modification;GO:0044237//cellular metabolic process;GO:0036211//protein modification process;GO:0051338//regulation of transferase activity;GO:0007049//cell cycle;GO:005…
Amino acid and protein	AT4G33270	15.79	0.56	0.63	0.47	0.45	0.54	CDC20.1	3.55177	11.7271	7.75148e-118	1.34426e-118		K03363//cell division cycle 20, cofactor of APC complex+ko04120//Ubiquitin mediated proteolysis	GO:0031399//regulation of protein modification process;GO:0044260//cellular macromolecule metabolic process;GO:0051246//regulation of protein metabolic process;GO:0051173//positive regulation of nitrogen compound metabolic process;GO:0050794//regulation of cellular process;GO:0044093//positive regulation of molecular function;GO:0071704//organic substance metabolic process;GO:0043170//macromolecu…
Amino acid and protein	AT4G33540	9.63	1.03	1.2	0.98	1.32	1.35	AT4G33540	1.71118	3.27428	2.4094e-26	1.55912e-26		K00901//diacylglycerol kinase (ATP) [EC:2.7.1.107]+ko01100//Metabolic pathways+ko01110//Biosynthesis of secondary metabolites+ko04070//Phosphatidylinositol signaling system+ko00564//Glycerophospholipid metabolism+ko00561//Glycerolipid metabolism;K00901//diacylglycerol kinase (ATP) [EC:2.7.1.107]+ko01100//Metabolic pathways+ko01110//Biosynthesis of secondary metabolites+ko04070//Phosphatidylinosit…	GO:0042221//response to chemical;GO:0046685//response to arsenic-containing substance;GO:0050896//response to stimulus;GO:0019904//protein domain specific binding;GO:0005488//binding;GO:0005515//protein binding;
Amino acid and protein	AT4G34200	50.85	25.06	17.61	14.35	11.92	6.86	EDA9	1.49473	2.81811	5.16119e-247	4.38521e-248		K00058//D-3-phosphoglycerate dehydrogenase / 2-oxoglutarate reductase [EC:1.1.1.95 1.1.1.399]+ko01230//Biosynthesis of amino acids+ko01100//Metabolic pathways+ko00260//Glycine, serine and threonine metabolism+ko01200//Carbon metabolism	GO:0044238//primary metabolic process;GO:0009987//cellular process;GO:0006082//organic acid metabolic process;GO:0009058//biosynthetic process;GO:1901564//organonitrogen compound metabolic process;GO:0006563//L-serine metabolic process;GO:0016053//organic acid biosynthetic process;GO:0044283//small molecule biosynthetic process;GO:0044281//small molecule metabolic process;GO:0043436//oxoacid meta…
Amino acid and protein	AT4G34980	36.29	7.19	4.99	1.83	1.85	2.21	SLP2	3.05257	8.29687				K15333//tRNA guanosine-2'-O-methyltransferase [EC:2.1.1.34];K12619//5'-3' exoribonuclease 2 [EC:3.1.13.-]+ko03018//RNA degradation+ko03008//Ribosome biogenesis in eukaryotes;K13199//plasminogen activator inhibitor 1 RNA-binding protein;K14568//rRNA small subunit pseudouridine methyltransferase Nep1 [EC:2.1.1.260]+ko03008//Ribosome biogenesis in eukaryotes	GO:0071554//cell wall organization or biogenesis;GO:0071555//cell wall organization;GO:0071840//cellular component organization or biogenesis;GO:0071669//plant-type cell wall organization or biogenesis;GO:0009664//plant-type cell wall organization;GO:0009827//plant-type cell wall modification;GO:0009987//cellular process;GO:0045229//external encapsulating structure organization;GO:0016043//cellul…
Amino acid and protein	AT4G35640	0.93	0.9	0.53	0.33	0.53	0.31	SERAT3%3B2	1.0004	2.00056	0.000535844	0.00101763		K00640//serine O-acetyltransferase [EC:2.3.1.30]+ko00920//Sulfur metabolism+ko01230//Biosynthesis of amino acids+ko01100//Metabolic pathways+ko01110//Biosynthesis of secondary metabolites+ko00270//Cysteine and methionine metabolism+ko01200//Carbon metabolism	GO:0000096//sulfur amino acid metabolic process;GO:1901564//organonitrogen compound metabolic process;GO:0043436//oxoacid metabolic process;GO:0008152//metabolic process;GO:0008652//cellular amino acid biosynthetic process;GO:1901576//organic substance biosynthetic process;GO:1901605//alpha-amino acid metabolic process;GO:0019752//carboxylic acid metabolic process;GO:0006807//nitrogen compound me…
Amino acid and protein	AT4G36250	1.79	0.03	0.12	0.23	0.22	0.09	ALDH3F1	1.81959	3.52981	7.96993e-08	1.11321e-07		K00128//aldehyde dehydrogenase (NAD+) [EC:1.2.1.3]+ko00410//beta-Alanine metabolism+ko00310//Lysine degradation+ko00010//Glycolysis / Gluconeogenesis+ko00903//Limonene and pinene degradation+ko00380//Tryptophan metabolism+ko00330//Arginine and proline metabolism+ko00280//Valine, leucine and isoleucine degradation+ko01100//Metabolic pathways+ko00053//Ascorbate and aldarate metabolism+ko00340//Hist…	GO:0009987//cellular process;GO:0008152//metabolic process;GO:0071704//organic substance metabolic process;GO:0044237//cellular metabolic process;GO:0006081//cellular aldehyde metabolic process;GO:0044424//intracellular part;GO:0005623//cell;GO:0005783//endoplasmic reticulum;GO:0043227//membrane-bounded organelle;GO:0043226//organelle;GO:0012505//endomembrane system;GO:0043229//intracellular orga…
Amino acid and protein	AT4G36470	1.7	0.52	0.48	0.47	0.26	0.04	AT4G36470	1.78866	3.45493	7.28741e-08	1.01567e-07		K21483//salicylate 1-O-methyltransferase [EC:2.1.1.274];K08241//jasmonate O-methyltransferase [EC:2.1.1.141]+ko00592//alpha-Linolenic acid metabolism+ko01110//Biosynthesis of secondary metabolites	GO:0008757//S-adenosylmethionine-dependent methyltransferase activity;GO:0003824//catalytic activity;GO:0016741//transferase activity, transferring one-carbon groups;GO:0016740//transferase activity;GO:0008168//methyltransferase activity;
Amino acid and protein	AT4G36550	1.85	1.11	1	0.63	0.55	0.61	AT4G36550	1.15241	2.22284	6.50097e-10	8.04367e-10		K08332//vacuolar protein 8	GO:0043231//intracellular membrane-bounded organelle;GO:0005623//cell;GO:0005737//cytoplasm;GO:0043226//organelle;GO:0044464//cell part;GO:0005622//intracellular;GO:0043227//membrane-bounded organelle;GO:0044424//intracellular part;GO:0005634//nucleus;GO:0043229//intracellular organelle;GO:0140096//catalytic activity, acting on a protein;GO:0016740//transferase activity;GO:0003824//catalytic acti…
Amino acid and protein	AT4G36880	0.17	0	0.04	0	0	0	CP1	3.34505	10.1616	0.0170803	0.0392454		K01365//cathepsin L [EC:3.4.22.15]+ko04145//Phagosome	GO:0008233//peptidase activity;GO:0016787//hydrolase activity;GO:0008234//cysteine-type peptidase activity;GO:0070011//peptidase activity, acting on L-amino acid peptides;GO:0003824//catalytic activity;GO:0140096//catalytic activity, acting on a protein;
Amino acid and protein	AT4G36940	12.37	5.87	4.25	4.39	2.92	4	NAPRT1	1.00511	2.00709	7.15921e-32	3.9723e-32		K00763//nicotinate phosphoribosyltransferase [EC:6.3.4.21]+ko01100//Metabolic pathways+ko00760//Nicotinate and nicotinamide metabolism	GO:0006793//phosphorus metabolic process;GO:0034355//NAD salvage;GO:0006796//phosphate-containing compound metabolic process;GO:0006139//nucleobase-containing compound metabolic process;GO:0009058//biosynthetic process;GO:0044238//primary metabolic process;GO:0043094//cellular metabolic compound salvage;GO:0055086//nucleobase-containing small molecule metabolic process;GO:0019365//pyridine nucleo…
Amino acid and protein	AT5G01850	3.35	2.67	1.82	1.51	0.76	1.13	AT5G01850	1.22594	2.33908	2.5461e-14	2.53454e-14		K04427//mitogen-activated protein kinase kinase kinase 7 [EC:2.7.11.25];K17535//serine/threonine-protein kinase TNNI3K [EC:2.7.11.1];K04427//mitogen-activated protein kinase kinase kinase 7 [EC:2.7.11.25];K17535//serine/threonine-protein kinase TNNI3K [EC:2.7.11.1]	GO:0017076//purine nucleotide binding;GO:0004672//protein kinase activity;GO:0097367//carbohydrate derivative binding;GO:0016772//transferase activity, transferring phosphorus-containing groups;GO:0003824//catalytic activity;GO:0043167//ion binding;GO:0008144//drug binding;GO:0036094//small molecule binding;GO:0032553//ribonucleotide binding;GO:0004712//protein serine/threonine/tyrosine kinase ac…
Amino acid and protein	AT5G02400	0.38	0.02	0.07	0	0.02	0	PLL2	4.34505	20.3231	4.22964e-06	6.6779e-06		K01102//pyruvate dehydrogenase phosphatase [EC:3.1.3.43]	GO:0005634//nucleus;GO:0044424//intracellular part;GO:0044464//cell part;GO:0043226//organelle;GO:0043229//intracellular organelle;GO:0005622//intracellular;GO:0043227//membrane-bounded organelle;GO:0005623//cell;GO:0043231//intracellular membrane-bounded organelle;GO:0004722//protein serine/threonine phosphatase activity;GO:0016791//phosphatase activity;GO:0140096//catalytic activity, acting on …
Amino acid and protein	AT5G04140	2.17	0.83	0.65	0.41	0.54	0.34	GLU1	1.49658	2.82173	3.12771e-25	2.09702e-25		K00284//glutamate synthase (ferredoxin) [EC:1.4.7.1]+ko00910//Nitrogen metabolism+ko00630//Glyoxylate and dicarboxylate metabolism;K00284//glutamate synthase (ferredoxin) [EC:1.4.7.1]+ko00910//Nitrogen metabolism+ko00630//Glyoxylate and dicarboxylate metabolism	GO:0010033//response to organic substance;GO:0065007//biological regulation;GO:0006537//glutamate biosynthetic process;GO:0034285//response to disaccharide;GO:1901605//alpha-amino acid metabolic process;GO:0051338//regulation of transferase activity;GO:1901564//organonitrogen compound metabolic process;GO:0009628//response to abiotic stimulus;GO:0006520//cellular amino acid metabolic process;GO:0…
Amino acid and protein	AT5G05740	11.37	4.36	4.24	2.36	1.64	1.86	EGY2	1.82328	3.53886	1.39403e-66	4.09478e-67		K00275//pyridoxamine 5'-phosphate oxidase [EC:1.4.3.5]+ko00750//Vitamin B6 metabolism+ko01100//Metabolic pathways;K00275//pyridoxamine 5'-phosphate oxidase [EC:1.4.3.5]+ko00750//Vitamin B6 metabolism+ko01100//Metabolic pathways;K00275//pyridoxamine 5'-phosphate oxidase [EC:1.4.3.5]+ko00750//Vitamin B6 metabolism+ko01100//Metabolic pathways	GO:0016021//integral component of membrane;GO:0005622//intracellular;GO:0043226//organelle;GO:0031984//organelle subcompartment;GO:0009535//chloroplast thylakoid membrane;GO:0044435//plastid part;GO:0044446//intracellular organelle part;GO:0031967//organelle envelope;GO:0009534//chloroplast thylakoid;GO:0009579//thylakoid;GO:0042170//plastid membrane;GO:0031975//envelope;GO:0031969//chloroplast m…
Amino acid and protein	AT5G07040	0.43	0.06	0.06	0	0	0	AT5G07040	4.19305	18.2908	0.0013934	0.00275977		K19041//E3 ubiquitin-protein ligase RNF38/44 [EC:2.3.2.27]	GO:0070647//protein modification by small protein conjugation or removal;GO:0044267//cellular protein metabolic process;GO:0006807//nitrogen compound metabolic process;GO:1901564//organonitrogen compound metabolic process;GO:0016567//protein ubiquitination;GO:0009987//cellular process;GO:0019538//protein metabolic process;GO:0036211//protein modification process;GO:0043170//macromolecule metaboli…
Amino acid and protein	AT5G07270	14.68	8.58	9.21	4.92	4.82	5.73	XBAT33	1.07747	2.11034	2.53647e-49	9.72497e-50		K19044//E3 ubiquitin-protein ligase XBAT32/33 [EC:2.3.2.27]	GO:0043170//macromolecule metabolic process;GO:0043412//macromolecule modification;GO:0016567//protein ubiquitination;GO:0008152//metabolic process;GO:1901564//organonitrogen compound metabolic process;GO:0019538//protein metabolic process;GO:0006807//nitrogen compound metabolic process;GO:0036211//protein modification process;GO:0032446//protein modification by small protein conjugation;GO:00717…
Amino acid and protein	AT5G08100	18.29	5.49	6.29	4.23	3.88	4.2	ASPGA1	1.28351	2.43431	6.18974e-38	2.98267e-38		K13051//beta-aspartyl-peptidase (threonine type) [EC:3.4.19.5];K13051//beta-aspartyl-peptidase (threonine type) [EC:3.4.19.5]	GO:0008152//metabolic process;GO:0051604//protein maturation;GO:1901565//organonitrogen compound catabolic process;GO:0006520//cellular amino acid metabolic process;GO:0006082//organic acid metabolic process;GO:0043170//macromolecule metabolic process;GO:0043603//cellular amide metabolic process;GO:0071704//organic substance metabolic process;GO:0044282//small molecule catabolic process;GO:190156…
Amino acid and protein	AT5G08250	11.03	8.55	6.83	3.32	2.28	2.67	AT5G08250	1.67907	3.20221	2.84574e-72	7.78905e-73		K15402//fatty acid omega-hydroxylase [EC:1.14.-.-]+ko00073//Cutin, suberine and wax biosynthesis;K15402//fatty acid omega-hydroxylase [EC:1.14.-.-]+ko00073//Cutin, suberine and wax biosynthesis	GO:0097159//organic cyclic compound binding;GO:0048037//cofactor binding;GO:0016491//oxidoreductase activity;GO:0046872//metal ion binding;GO:0046906//tetrapyrrole binding;GO:0016705//oxidoreductase activity, acting on paired donors, with incorporation or reduction of molecular oxygen;GO:1901363//heterocyclic compound binding;GO:0005506//iron ion binding;GO:0043167//ion binding;GO:0046914//transi…
Amino acid and protein	AT5G08260	32.73	5.85	5.15	4.52	4.12	2.77	scpl35	1.9414	3.84078	2.80955e-133	4.27979e-134		K16297//serine carboxypeptidase-like clade II [EC:3.4.16.-]	GO:0044257//cellular protein catabolic process;GO:0009056//catabolic process;GO:0044267//cellular protein metabolic process;GO:0044238//primary metabolic process;GO:1901564//organonitrogen compound metabolic process;GO:0009057//macromolecule catabolic process;GO:0006807//nitrogen compound metabolic process;GO:0044248//cellular catabolic process;GO:0044260//cellular macromolecule metabolic process…
Amino acid and protein	AT5G10080	3.77	0.83	0.86	0.67	0.83	0.63	AT5G10080	1.35719	2.56186	1.51023e-12	1.62985e-12		K01379//cathepsin D [EC:3.4.23.5];K01381//saccharopepsin [EC:3.4.23.25];K00924//kinase [EC:2.7.1.-]	GO:0071704//organic substance metabolic process;GO:0044238//primary metabolic process;GO:1901565//organonitrogen compound catabolic process;GO:0043170//macromolecule metabolic process;GO:0030163//protein catabolic process;GO:0009056//catabolic process;GO:0008152//metabolic process;GO:1901575//organic substance catabolic process;GO:0006807//nitrogen compound metabolic process;GO:1901564//organonit…
Amino acid and protein	AT5G10300	19.79	24.47	33.84	8.34	9.74	7.48	MES5	1.60709	3.04637	4.10699e-114	7.35913e-115		K20802//(R)-mandelonitrile lyase [EC:4.1.2.10]+ko01110//Biosynthesis of secondary metabolites+ko00460//Cyanoamino acid metabolism;K20802//(R)-mandelonitrile lyase [EC:4.1.2.10]+ko01110//Biosynthesis of secondary metabolites+ko00460//Cyanoamino acid metabolism	GO:0018958//phenol-containing compound metabolic process;GO:0016999//antibiotic metabolic process;GO:0065008//regulation of biological quality;GO:1901360//organic cyclic compound metabolic process;GO:0042537//benzene-containing compound metabolic process;GO:1901136//carbohydrate derivative catabolic process;GO:0009696//salicylic acid metabolic process;GO:0006725//cellular aromatic compound metabo…
Amino acid and protein	AT5G11880	24.3	11.1	9.42	8.87	7.1	5.73	AT5G11880	1.04977	2.0702	3.62875e-63	1.12095e-63		K01586//diaminopimelate decarboxylase [EC:4.1.1.20]+ko00300//Lysine biosynthesis+ko01230//Biosynthesis of amino acids+ko01100//Metabolic pathways+ko01110//Biosynthesis of secondary metabolites	GO:0046394//carboxylic acid biosynthetic process;GO:0009066//aspartate family amino acid metabolic process;GO:0043648//dicarboxylic acid metabolic process;GO:0009089//lysine biosynthetic process via diaminopimelate;GO:0006553//lysine metabolic process;GO:1901566//organonitrogen compound biosynthetic process;GO:0016053//organic acid biosynthetic process;GO:0043436//oxoacid metabolic process;GO:190…
Amino acid and protein	AT5G13600	4.35	0.44	0.38	0.1	0.13	0.17	AT5G13600	3.69555	12.956	3.6078e-32	1.98592e-32		K03453//bile acid:Na+ symporter, BASS family	GO:0009987//cellular process;GO:0044260//cellular macromolecule metabolic process;GO:0008152//metabolic process;GO:0016567//protein ubiquitination;GO:0044267//cellular protein metabolic process;GO:0044238//primary metabolic process;GO:0006464//cellular protein modification process;GO:0019538//protein metabolic process;GO:1901564//organonitrogen compound metabolic process;GO:0043170//macromolecule…
Amino acid and protein	AT5G13670	19.71	5.3	5.19	3.19	1.58	1.49	UMAMIT15	2.28051	4.8585	3.54439e-82	8.62577e-83		K17500//integrin-linked kinase-associated serine/threonine phosphatase 2C [EC:3.1.3.16]	GO:0016020//membrane;GO:0016021//integral component of membrane;GO:0031224//intrinsic component of membrane;GO:0005886//plasma membrane;GO:0005623//cell;GO:0044464//cell part;GO:0071944//cell periphery;GO:0044425//membrane part;GO:0005215//transporter activity;GO:0022857//transmembrane transporter activity;
Amino acid and protein	AT5G13840	7.51	1.11	1.01	0.38	0.36	0.91	FZR3	2.54052	5.818	1.0856e-42	4.71404e-43		K03364//cell division cycle 20-like protein 1, cofactor of APC complex+ko04120//Ubiquitin mediated proteolysis;K03364//cell division cycle 20-like protein 1, cofactor of APC complex+ko04120//Ubiquitin mediated proteolysis	GO:1904666//regulation of ubiquitin protein ligase activity;GO:0050789//regulation of biological process;GO:0031399//regulation of protein modification process;GO:0019222//regulation of metabolic process;GO:0051347//positive regulation of transferase activity;GO:1903320//regulation of protein modification by small protein conjugation or removal;GO:0006464//cellular protein modification process;GO…
Amino acid and protein	AT5G14690	8.16	2.77	2.69	2.1	1.4	3.08	AT5G14690	1.10245	2.14718	2.58625e-12	2.82092e-12		K21867//potassium channel;K21867//potassium channel	GO:0044425//membrane part;GO:0031224//intrinsic component of membrane;GO:0016020//membrane;GO:0016021//integral component of membrane;
Amino acid and protein	AT5G17330	1.29	0.12	0.12	0.24	0.29	0.22	GAD	1.05169	2.07296	0.00105842	0.00206836		K01580//glutamate decarboxylase [EC:4.1.1.15]+ko00410//beta-Alanine metabolism+ko00250//Alanine, aspartate and glutamate metabolism+ko00430//Taurine and hypotaurine metabolism+ko01100//Metabolic pathways+ko00650//Butanoate metabolism+ko01110//Biosynthesis of secondary metabolites	GO:0006536//glutamate metabolic process;GO:0009064//glutamine family amino acid metabolic process;GO:0006807//nitrogen compound metabolic process;GO:0043648//dicarboxylic acid metabolic process;GO:0071704//organic substance metabolic process;GO:0043436//oxoacid metabolic process;GO:0006082//organic acid metabolic process;GO:0010038//response to metal ion;GO:0010035//response to inorganic substanc…
Amino acid and protein	AT5G17600	1.17	0.91	0.82	0.33	0.26	0.34	AT5G17600	1.65389	3.14681	1.68568e-09	2.13327e-09		K19041//E3 ubiquitin-protein ligase RNF38/44 [EC:2.3.2.27]	GO:0044237//cellular metabolic process;GO:0043412//macromolecule modification;GO:0019538//protein metabolic process;GO:0071704//organic substance metabolic process;GO:0044267//cellular protein metabolic process;GO:0008152//metabolic process;GO:0070647//protein modification by small protein conjugation or removal;GO:0044260//cellular macromolecule metabolic process;GO:0036211//protein modification…
Amino acid and protein	AT5G17920	360.8	162.58	143.37	79.07	58.55	69.94	ATMS1	1.69819	3.24494				K00549//5-methyltetrahydropteroyltriglutamate--homocysteine methyltransferase [EC:2.1.1.14]+ko01230//Biosynthesis of amino acids+ko00450//Selenocompound metabolism+ko01100//Metabolic pathways+ko01110//Biosynthesis of secondary metabolites+ko00270//Cysteine and methionine metabolism;K00549//5-methyltetrahydropteroyltriglutamate--homocysteine methyltransferase [EC:2.1.1.14]+ko01230//Biosynthesis of…	GO:0046686//response to cadmium ion;GO:0006950//response to stress;GO:0044281//small molecule metabolic process;GO:0006807//nitrogen compound metabolic process;GO:0044283//small molecule biosynthetic process;GO:0071704//organic substance metabolic process;GO:1901605//alpha-amino acid metabolic process;GO:0009651//response to salt stress;GO:0009067//aspartate family amino acid biosynthetic process…
Amino acid and protein	AT5G19560	2.33	2.75	1.81	0.53	0.56	0.58	ROPGEF10	1.99803	3.99455	1.28079e-25	8.48038e-26		K10418//dynein light chain LC8-type;K10418//dynein light chain LC8-type;K10418//dynein light chain LC8-type;K10418//dynein light chain LC8-type;K10418//dynein light chain LC8-type	GO:0031267//small GTPase binding;GO:0005488//binding;GO:0017016//Ras GTPase binding;GO:0005089//Rho guanyl-nucleotide exchange factor activity;GO:0051020//GTPase binding;GO:0005515//protein binding;GO:0005088//Ras guanyl-nucleotide exchange factor activity;GO:0019899//enzyme binding;GO:0005085//guanyl-nucleotide exchange factor activity;GO:0017048//Rho GTPase binding;GO:0098772//molecular functio…
Amino acid and protein	AT5G19740	6.29	2.41	1.75	1.45	1.34	1.65	AT5G19740	1.24317	2.36718	2.43885e-23	1.7421e-23		K01301//N-acetylated-alpha-linked acidic dipeptidase [EC:3.4.17.21]	GO:0050789//regulation of biological process;GO:0048507//meristem development;GO:0032501//multicellular organismal process;GO:0032502//developmental process;GO:0048856//anatomical structure development;GO:0010073//meristem maintenance;GO:0009888//tissue development;GO:0007275//multicellular organism development;GO:0040008//regulation of growth;GO:0065007//biological regulation;GO:0005623//cell;GO…
Amino acid and protein	AT5G20980	2.53	0.75	0.82	0.53	0.5	0.73	MS3	1.24412	2.36875	6.00522e-12	6.67131e-12		K00549//5-methyltetrahydropteroyltriglutamate--homocysteine methyltransferase [EC:2.1.1.14]+ko01230//Biosynthesis of amino acids+ko00450//Selenocompound metabolism+ko01100//Metabolic pathways+ko01110//Biosynthesis of secondary metabolites+ko00270//Cysteine and methionine metabolism;K00549//5-methyltetrahydropteroyltriglutamate--homocysteine methyltransferase [EC:2.1.1.14]+ko01230//Biosynthesis of…	GO:0000097//sulfur amino acid biosynthetic process;GO:0044272//sulfur compound biosynthetic process;GO:0043436//oxoacid metabolic process;GO:0006082//organic acid metabolic process;GO:1901566//organonitrogen compound biosynthetic process;GO:0006807//nitrogen compound metabolic process;GO:0009086//methionine biosynthetic process;GO:0009066//aspartate family amino acid metabolic process;GO:0009987/…
Amino acid and protein	AT5G21060	17.96	6.46	5.16	3.44	2.85	4.38	AT5G21060	1.49434	2.81735	4.85872e-51	1.81789e-51		K12524//bifunctional aspartokinase / homoserine dehydrogenase 1 [EC:2.7.2.4 1.1.1.3]+ko00300//Lysine biosynthesis+ko01230//Biosynthesis of amino acids+ko01100//Metabolic pathways+ko01110//Biosynthesis of secondary metabolites+ko00261//Monobactam biosynthesis+ko00260//Glycine, serine and threonine metabolism+ko00270//Cysteine and methionine metabolism;K12524//bifunctional aspartokinase / homoserin…	GO:0006549//isoleucine metabolic process;GO:0009082//branched-chain amino acid biosynthetic process;GO:1901605//alpha-amino acid metabolic process;GO:0008652//cellular amino acid biosynthetic process;GO:0000096//sulfur amino acid metabolic process;GO:0044272//sulfur compound biosynthetic process;GO:0009081//branched-chain amino acid metabolic process;GO:1901576//organic substance biosynthetic pro…
Amino acid and protein	AT5G21900	3.09	1.78	2.16	1.38	0.51	1.66	AT5G21900	1.02312	2.03231	2.29473e-10	2.7686e-10		K15082//DNA repair protein RAD7;K15082//DNA repair protein RAD7	GO:0019538//protein metabolic process;GO:0071704//organic substance metabolic process;GO:0044257//cellular protein catabolic process;GO:0006464//cellular protein modification process;GO:0043412//macromolecule modification;GO:1901565//organonitrogen compound catabolic process;GO:0044237//cellular metabolic process;GO:0044248//cellular catabolic process;GO:0044260//cellular macromolecule metabolic …
Amino acid and protein	AT5G22880	59.76	11.1	18.51	7.6	9.19	7.75	HTB2	1.87087	3.65753	5.53348e-113	1.00075e-113		K11252//histone H2B	GO:0005634//nucleus;GO:0043232//intracellular non-membrane-bounded organelle;GO:0043231//intracellular membrane-bounded organelle;GO:0000786//nucleosome;GO:0031974//membrane-enclosed lumen;GO:0044422//organelle part;GO:0000785//chromatin;GO:0005694//chromosome;GO:0044446//intracellular organelle part;GO:0032991//macromolecular complex;GO:0031981//nuclear lumen;GO:0005730//nucleolus;GO:0043228//no…
Amino acid and protein	AT5G24820	1.47	1.01	0.48	0.19	0	0.15	AT5G24820	3.16997	9.00025	1.23236e-12	1.32567e-12		K01381//saccharopepsin [EC:3.4.23.25]	GO:0030163//protein catabolic process;GO:0006807//nitrogen compound metabolic process;GO:1901564//organonitrogen compound metabolic process;GO:0071704//organic substance metabolic process;GO:1901565//organonitrogen compound catabolic process;GO:0019538//protein metabolic process;GO:1901575//organic substance catabolic process;GO:0044238//primary metabolic process;GO:0008152//metabolic process;GO:…
Amino acid and protein	AT5G24920	4.69	6.94	3.43	1.91	1.16	0.99	GDU5	1.8948	3.7187	1.53905e-18	1.29481e-18		K13128//zinc finger CCHC domain-containing protein 8	GO:1903959//regulation of anion transmembrane transport;GO:0034765//regulation of ion transmembrane transport;GO:0006810//transport;GO:0051179//localization;GO:0051049//regulation of transport;GO:0015711//organic anion transport;GO:0006820//anion transport;GO:0032879//regulation of localization;GO:0051234//establishment of localization;GO:0043269//regulation of ion transport;GO:0071702//organic s…
Amino acid and protein	AT5G25310	1.1	0.18	0	0	0	0	AT5G25310	6.15241	71.131	5.61658e-10	6.92982e-10		K18789//xylogalacturonan beta-1,3-xylosyltransferase [EC:2.4.2.41]	GO:0009059//macromolecule biosynthetic process;GO:0019538//protein metabolic process;GO:0009987//cellular process;GO:0044237//cellular metabolic process;GO:0071554//cell wall organization or biogenesis;GO:0016043//cellular component organization;GO:0070085//glycosylation;GO:0044267//cellular protein metabolic process;GO:0043413//macromolecule glycosylation;GO:0036211//protein modification process…
Amino acid and protein	AT5G25640	0.23	0.52	0.11	0.06	0.16	0.12	AT5G25640	1.34505	2.54039	0.0182897	0.042299		K07059//uncharacterized protein	GO:0016020//membrane;GO:0044425//membrane part;GO:0016021//integral component of membrane;GO:0031224//intrinsic component of membrane;GO:0008236//serine-type peptidase activity;GO:0008233//peptidase activity;GO:0003824//catalytic activity;GO:0004175//endopeptidase activity;GO:0017171//serine hydrolase activity;GO:0004252//serine-type endopeptidase activity;GO:0070011//peptidase activity, acting o…
Amino acid and protein	AT5G25930	1.67	1.27	0.86	0.43	0.23	0.46	AT5G25930	1.79517	3.47057	6.99415e-22	5.23054e-22		K00924//kinase [EC:2.7.1.-]	GO:0031224//intrinsic component of membrane;GO:0016020//membrane;GO:0071944//cell periphery;GO:0016021//integral component of membrane;GO:0044464//cell part;GO:0005623//cell;GO:0044425//membrane part;GO:0005886//plasma membrane;GO:0032555//purine ribonucleotide binding;GO:0016740//transferase activity;GO:0016301//kinase activity;GO:0008144//drug binding;GO:0043168//anion binding;GO:0030554//adeny…
Amino acid and protein	AT5G26120	5.71	10.6	10.44	2.35	1.48	0.78	ASD2	2.52799	5.76769	1.46996e-143	2.08976e-144		K01209//alpha-N-arabinofuranosidase [EC:3.2.1.55]+ko00520//Amino sugar and nucleotide sugar metabolism	GO:0044238//primary metabolic process;GO:0044281//small molecule metabolic process;GO:0071704//organic substance metabolic process;GO:0008152//metabolic process;GO:0046373//L-arabinose metabolic process;GO:0019321//pentose metabolic process;GO:0005996//monosaccharide metabolic process;GO:0005975//carbohydrate metabolic process;GO:0019566//arabinose metabolic process;GO:0016787//hydrolase activity…
Amino acid and protein	AT5G26670	6.21	1.67	0.93	1.02	0.88	1.05	AT5G26670	1.63515	3.10621	3.83918e-23	2.75694e-23		K19882//O-palmitoleoyl-L-serine hydrolase [EC:3.1.1.98];K19882//O-palmitoleoyl-L-serine hydrolase [EC:3.1.1.98];K19882//O-palmitoleoyl-L-serine hydrolase [EC:3.1.1.98];K19882//O-palmitoleoyl-L-serine hydrolase [EC:3.1.1.98]	GO:0009987//cellular process;GO:0016043//cellular component organization;GO:0045229//external encapsulating structure organization;GO:0071840//cellular component organization or biogenesis;GO:0071555//cell wall organization;GO:0071554//cell wall organization or biogenesis;GO:0044464//cell part;GO:0005618//cell wall;GO:0071944//cell periphery;GO:0030312//external encapsulating structure;GO:0005623…
Amino acid and protein	AT5G27920	3.97	2.26	2.57	1.26	1.27	1.57	AT5G27920	1.1079	2.15532	2.06916e-19	1.66922e-19		K10268//F-box and leucine-rich repeat protein 2/20	GO:0010498//proteasomal protein catabolic process;GO:0006807//nitrogen compound metabolic process;GO:0043412//macromolecule modification;GO:0043161//proteasome-mediated ubiquitin-dependent protein catabolic process;GO:0009987//cellular process;GO:0044267//cellular protein metabolic process;GO:0031146//SCF-dependent proteasomal ubiquitin-dependent protein catabolic process;GO:0019941//modification…
Amino acid and protein	AT5G36110	2.98	3.53	6.04	1.65	2.13	1.52	CYP716A1	1.2369	2.35692	3.38576e-19	2.75651e-19		K20667//beta-amyrin 28-monooxygenase [EC:1.14.14.126];K20667//beta-amyrin 28-monooxygenase [EC:1.14.14.126]	GO:0065007//biological regulation;GO:0055114//oxidation-reduction process;GO:0008202//steroid metabolic process;GO:0048878//chemical homeostasis;GO:0008610//lipid biosynthetic process;GO:0016129//phytosteroid biosynthetic process;GO:0032502//developmental process;GO:0044238//primary metabolic process;GO:0006720//isoprenoid metabolic process;GO:0010268//brassinosteroid homeostasis;GO:0071704//orga…
Amino acid and protein	AT5G36700	7.74	1.08	0.61	0.5	0.66	0.53	PGLP1	2.48311	5.591	2.16182e-30	1.23688e-30		K19269//phosphoglycolate phosphatase [EC:3.1.3.18 3.1.3.48]+ko01100//Metabolic pathways+ko01110//Biosynthesis of secondary metabolites+ko01200//Carbon metabolism+ko00630//Glyoxylate and dicarboxylate metabolism;K19269//phosphoglycolate phosphatase [EC:3.1.3.18 3.1.3.48]+ko01100//Metabolic pathways+ko01110//Biosynthesis of secondary metabolites+ko01200//Carbon metabolism+ko00630//Glyoxylate and di…	GO:0044237//cellular metabolic process;GO:0043094//cellular metabolic compound salvage;GO:0016311//dephosphorylation;GO:0006793//phosphorus metabolic process;GO:0009987//cellular process;GO:0006796//phosphate-containing compound metabolic process;GO:0009853//photorespiration;GO:0008152//metabolic process;GO:0043229//intracellular organelle;GO:0044424//intracellular part;GO:0005737//cytoplasm;GO:0…
Amino acid and protein	AT5G38520	31.05	6.28	6.62	2.22	1.64	1.72	AT5G38520	2.98511	7.91784	1.1578e-194	1.22087e-195		K13699//abhydrolase domain-containing protein 5 [EC:2.3.1.51];K13699//abhydrolase domain-containing protein 5 [EC:2.3.1.51]	GO:0006807//nitrogen compound metabolic process;GO:1901360//organic cyclic compound metabolic process;GO:0006725//cellular aromatic compound metabolic process;GO:0006778//porphyrin-containing compound metabolic process;GO:0008152//metabolic process;GO:0009987//cellular process;GO:1901564//organonitrogen compound metabolic process;GO:0051186//cofactor metabolic process;GO:0046483//heterocycle meta…
Amino acid and protein	AT5G40460	1.02	0.72	0.67	0.2	0.19	0.11	AT5G40460	2.25578	4.77594	1.84589e-07	2.63261e-07			GO:0031326//regulation of cellular biosynthetic process;GO:0010948//negative regulation of cell cycle process;GO:0060255//regulation of macromolecule metabolic process;GO:0006275//regulation of DNA replication;GO:0032875//regulation of DNA endoreduplication;GO:0045930//negative regulation of mitotic cell cycle;GO:0031323//regulation of cellular metabolic process;GO:0048519//negative regulation of…
Amino acid and protein	AT5G41080	19.83	19.26	37.56	8.56	13.09	10.15	GDPD2	1.26649	2.40575	1.8746e-104	3.65764e-105		K18696//glycerophosphodiester phosphodiesterase [EC:3.1.4.46]+ko00564//Glycerophospholipid metabolism;K18696//glycerophosphodiester phosphodiesterase [EC:3.1.4.46]+ko00564//Glycerophospholipid metabolism	GO:0006066//alcohol metabolic process;GO:0009395//phospholipid catabolic process;GO:0071704//organic substance metabolic process;GO:0006644//phospholipid metabolic process;GO:0019400//alditol metabolic process;GO:0044255//cellular lipid metabolic process;GO:0009987//cellular process;GO:0016042//lipid catabolic process;GO:0044242//cellular lipid catabolic process;GO:0006629//lipid metabolic proces…
Amino acid and protein	AT5G42200	51.04	62.57	41.4	20.45	15.81	32.23	AT5G42200	1.19779	2.29388	7.18846e-123	1.19863e-123		K19037//E3 ubiquitin-protein ligase ATL23 [EC:2.3.2.27]	GO:0044238//primary metabolic process;GO:0043412//macromolecule modification;GO:0070647//protein modification by small protein conjugation or removal;GO:0019538//protein metabolic process;GO:0044237//cellular metabolic process;GO:0043170//macromolecule metabolic process;GO:0036211//protein modification process;GO:0016567//protein ubiquitination;GO:0044267//cellular protein metabolic process;GO:19…
Amino acid and protein	AT5G42320	8.64	3.27	4.47	3.25	1.88	2.47	AT5G42320	1.10734	2.15448	9.63639e-19	8.02319e-19			GO:0016020//membrane;GO:0044425//membrane part;GO:0016021//integral component of membrane;GO:0031224//intrinsic component of membrane;GO:0008235//metalloexopeptidase activity;GO:0070011//peptidase activity, acting on L-amino acid peptides;GO:0004180//carboxypeptidase activity;GO:0008270//zinc ion binding;GO:0005488//binding;GO:0008238//exopeptidase activity;GO:0004181//metallocarboxypeptidase act…
Amino acid and protein	AT5G43420	2.83	1.15	2.42	0.33	0.35	0.31	AT5G43420	2.70286	6.51093	1.05433e-27	6.49784e-28		K19041//E3 ubiquitin-protein ligase RNF38/44 [EC:2.3.2.27]	GO:0044237//cellular metabolic process;GO:0019538//protein metabolic process;GO:1901564//organonitrogen compound metabolic process;GO:0008152//metabolic process;GO:0044267//cellular protein metabolic process;GO:0044238//primary metabolic process;GO:0036211//protein modification process;GO:0009987//cellular process;GO:0032446//protein modification by small protein conjugation;GO:0071704//organic s…
Amino acid and protein	AT5G44020	0.69	0	0	0.04	0.04	0.04	AT5G44020	2.43816	5.41951	0.000855276	0.00165801		K20728//vegetative storage protein 2+ko04016//MAPK signaling pathway - plant;K02866//large subunit ribosomal protein L10e+ko03010//Ribosome	GO:0005737//cytoplasm;GO:0044464//cell part;GO:0005623//cell;GO:0055044//symplast;GO:0044444//cytoplasmic part;GO:0005622//intracellular;GO:0043231//intracellular membrane-bounded organelle;GO:0043229//intracellular organelle;GO:0016020//membrane;GO:0043227//membrane-bounded organelle;GO:0030054//cell junction;GO:0009507//chloroplast;GO:0044424//intracellular part;GO:0005911//cell-cell junction;G…
Amino acid and protein	AT5G44530	0.18	0.02	0.03	0.02	0.03	0	AT5G44530	2.48256	5.58886	0.004014	0.0084075		K15333//tRNA guanosine-2'-O-methyltransferase [EC:2.1.1.34];K12619//5'-3' exoribonuclease 2 [EC:3.1.13.-]+ko03018//RNA degradation+ko03008//Ribosome biogenesis in eukaryotes;K09338//homeobox-leucine zipper protein;K13199//plasminogen activator inhibitor 1 RNA-binding protein;K12663//Delta3,5-Delta2,4-dienoyl-CoA isomerase [EC:5.3.3.21]+ko04146//Peroxisome;K15333//tRNA guanosine-2'-O-methyltransfe…	GO:0140096//catalytic activity, acting on a protein;GO:0004175//endopeptidase activity;GO:0070011//peptidase activity, acting on L-amino acid peptides;GO:0017171//serine hydrolase activity;GO:0008236//serine-type peptidase activity;GO:0003824//catalytic activity;GO:0004252//serine-type endopeptidase activity;GO:0016787//hydrolase activity;GO:0008233//peptidase activity;
Amino acid and protein	AT5G45650	0.74	0.13	0.04	0.04	0.08	0.02	AT5G45650	2.64203	6.24211	5.00474e-08	6.89706e-08		K15333//tRNA guanosine-2'-O-methyltransferase [EC:2.1.1.34];K12619//5'-3' exoribonuclease 2 [EC:3.1.13.-]+ko03018//RNA degradation+ko03008//Ribosome biogenesis in eukaryotes;K13199//plasminogen activator inhibitor 1 RNA-binding protein;K14568//rRNA small subunit pseudouridine methyltransferase Nep1 [EC:2.1.1.260]+ko03008//Ribosome biogenesis in eukaryotes;K13124//mitogen-activated protein kinase …	GO:0005576//extracellular region;GO:0140096//catalytic activity, acting on a protein;GO:0003824//catalytic activity;GO:0070011//peptidase activity, acting on L-amino acid peptides;GO:0004252//serine-type endopeptidase activity;GO:0017171//serine hydrolase activity;GO:0008233//peptidase activity;GO:0004175//endopeptidase activity;GO:0008236//serine-type peptidase activity;GO:0016787//hydrolase act…
Amino acid and protein	AT5G46740	3.44	1.01	1.21	1.1	0.61	0.59	UBP21	1.30568	2.472	3.90451e-16	3.6196e-16		K11855//ubiquitin carboxyl-terminal hydrolase 36/42 [EC:3.4.19.12];K11855//ubiquitin carboxyl-terminal hydrolase 36/42 [EC:3.4.19.12]	GO:0051603//proteolysis involved in cellular protein catabolic process;GO:0044238//primary metabolic process;GO:0070646//protein modification by small protein removal;GO:0044248//cellular catabolic process;GO:0019941//modification-dependent protein catabolic process;GO:0043412//macromolecule modification;GO:0036211//protein modification process;GO:0044237//cellular metabolic process;GO:0044260//c…
Amino acid and protein	AT5G47550	715.29	329.34	434.7	248.17	229.46	217.4	AT5G47550	1.09634	2.13811				K13899//cystatin-C	GO:0065007//biological regulation;GO:0051240//positive regulation of multicellular organismal process;GO:0048580//regulation of post-embryonic development;GO:0050793//regulation of developmental process;GO:0010029//regulation of seed germination;GO:0051716//cellular response to stimulus;GO:0048518//positive regulation of biological process;GO:0009266//response to temperature stimulus;GO:0051094//…
Amino acid and protein	AT5G47800	5.95	1.95	1.6	1.2	0.59	0.97	AT5G47800	1.81667	3.52268	2.73271e-35	1.39933e-35			GO:0006807//nitrogen compound metabolic process;GO:0006464//cellular protein modification process;GO:0044237//cellular metabolic process;GO:0044260//cellular macromolecule metabolic process;GO:0071704//organic substance metabolic process;GO:0043170//macromolecule metabolic process;GO:0019538//protein metabolic process;GO:0009987//cellular process;GO:0016567//protein ubiquitination;GO:0044238//pri…
Amino acid and protein	AT5G48440	4.27	1.44	1.28	1.17	0.92	1.04	AT5G48440	1.15113	2.22088	1.24957e-11	1.41396e-11			GO:0044464//cell part;GO:0005737//cytoplasm;GO:0044424//intracellular part;GO:0005622//intracellular;GO:0005623//cell;GO:0003824//catalytic activity;GO:0016491//oxidoreductase activity;
Amino acid and protein	AT5G48460	3.29	0.85	0.98	0.51	0.51	1.16	AT5G48460	1.25759	2.39096	1.79612e-12	1.94574e-12		K17275//plastin-1	GO:0051017//actin filament bundle assembly;GO:0007010//cytoskeleton organization;GO:0022607//cellular component assembly;GO:0030029//actin filament-based process;GO:0009987//cellular process;GO:0016043//cellular component organization;GO:0044085//cellular component biogenesis;GO:0007015//actin filament organization;GO:0071840//cellular component organization or biogenesis;GO:0061572//actin filame…
Amino acid and protein	AT5G48800	0.89	0.1	0.17	0.1	0.19	0.1	AT5G48800	1.57771	2.98496	3.04953e-05	5.13303e-05			GO:0006807//nitrogen compound metabolic process;GO:1901564//organonitrogen compound metabolic process;GO:0009987//cellular process;GO:0071704//organic substance metabolic process;GO:0043170//macromolecule metabolic process;GO:0016567//protein ubiquitination;GO:0032446//protein modification by small protein conjugation;GO:0044267//cellular protein metabolic process;GO:0019538//protein metabolic pr…
Amino acid and protein	AT5G48820	2.55	0.56	0.28	0.11	0.11	0.06	ICK6	3.63193	12.3971	9.92993e-14	1.01244e-13			GO:0048523//negative regulation of cellular process;GO:0043549//regulation of kinase activity;GO:0051172//negative regulation of nitrogen compound metabolic process;GO:0007049//cell cycle;GO:0031399//regulation of protein modification process;GO:0000079//regulation of cyclin-dependent protein serine/threonine kinase activity;GO:0051171//regulation of nitrogen compound metabolic process;GO:0051726…
Amino acid and protein	AT5G50375	13.64	2.98	2.13	1.59	1.27	1.35	CPI1	2.19305	4.57271	7.46512e-56	2.59713e-56		K08246//cycloeucalenol cycloisomerase [EC:5.5.1.9]+ko01100//Metabolic pathways+ko01110//Biosynthesis of secondary metabolites+ko00100//Steroid biosynthesis;K08246//cycloeucalenol cycloisomerase [EC:5.5.1.9]+ko01100//Metabolic pathways+ko01110//Biosynthesis of secondary metabolites+ko00100//Steroid biosynthesis;K08246//cycloeucalenol cycloisomerase [EC:5.5.1.9]+ko01100//Metabolic pathways+ko01110/…	GO:0007049//cell cycle;GO:0032506//cytokinetic process;GO:0008152//metabolic process;GO:0051179//localization;GO:0009629//response to gravity;GO:1902410//mitotic cytokinetic process;GO:1901576//organic substance biosynthetic process;GO:0009606//tropism;GO:0016126//sterol biosynthetic process;GO:0061640//cytoskeleton-dependent cytokinesis;GO:0016192//vesicle-mediated transport;GO:0051301//cell div…
Amino acid and protein	AT5G50450	4.78	1.47	1.68	1.12	0.67	0.82	AT5G50450	1.6157	3.0646	1.32034e-16	1.19836e-16			GO:0043167//ion binding;GO:0005488//binding;GO:0046872//metal ion binding;GO:0043169//cation binding;
Amino acid and protein	AT5G52810	8.54	1.83	1.42	0.72	1.03	0.7	AT5G52810	2.26413	4.80365	1.28713e-33	6.85851e-34			GO:0048584//positive regulation of response to stimulus;GO:0080134//regulation of response to stress;GO:0010112//regulation of systemic acquired resistance;GO:0044282//small molecule catabolic process;GO:1901606//alpha-amino acid catabolic process;GO:0006807//nitrogen compound metabolic process;GO:0048583//regulation of response to stimulus;GO:0045089//positive regulation of innate immune respons…
Amino acid and protein	AT5G58500	16.14	2.32	1.84	2.01	0.59	0.74	LSH5	2.61835	6.14049	4.38335e-63	1.35805e-63		K13413//mitogen-activated protein kinase kinase 4/5 [EC:2.7.12.2]+ko04016//MAPK signaling pathway - plant+ko04626//Plant-pathogen interaction+ko04075//Plant hormone signal transduction	GO:0044249//cellular biosynthetic process;GO:0044260//cellular macromolecule metabolic process;GO:1901360//organic cyclic compound metabolic process;GO:0097659//nucleic acid-templated transcription;GO:0019438//aromatic compound biosynthetic process;GO:0006139//nucleobase-containing compound metabolic process;GO:0006807//nitrogen compound metabolic process;GO:0009653//anatomical structure morphoge…
Amino acid and protein	AT5G58840	0.15	0.04	0.09	0.02	0.06	0	AT5G58840	1.72356	3.30251	0.0105234	0.0232966		K15333//tRNA guanosine-2'-O-methyltransferase [EC:2.1.1.34];K12619//5'-3' exoribonuclease 2 [EC:3.1.13.-]+ko03018//RNA degradation+ko03008//Ribosome biogenesis in eukaryotes;K13199//plasminogen activator inhibitor 1 RNA-binding protein;K14568//rRNA small subunit pseudouridine methyltransferase Nep1 [EC:2.1.1.260]+ko03008//Ribosome biogenesis in eukaryotes;K15333//tRNA guanosine-2'-O-methyltransfe…	GO:0016020//membrane;GO:0005576//extracellular region;GO:0031224//intrinsic component of membrane;GO:0016021//integral component of membrane;GO:0044425//membrane part;GO:0004252//serine-type endopeptidase activity;GO:0017171//serine hydrolase activity;GO:0004175//endopeptidase activity;GO:0016787//hydrolase activity;GO:0003824//catalytic activity;GO:0070011//peptidase activity, acting on L-amino …
Amino acid and protein	AT5G59100	0.93	0.38	0.36	0.38	0.19	0.16	AT5G59100	1.20954	2.31263	5.13209e-05	8.80986e-05		K15333//tRNA guanosine-2'-O-methyltransferase [EC:2.1.1.34];K12619//5'-3' exoribonuclease 2 [EC:3.1.13.-]+ko03018//RNA degradation+ko03008//Ribosome biogenesis in eukaryotes;K13199//plasminogen activator inhibitor 1 RNA-binding protein;K14568//rRNA small subunit pseudouridine methyltransferase Nep1 [EC:2.1.1.260]+ko03008//Ribosome biogenesis in eukaryotes	GO:0005576//extracellular region;GO:0004175//endopeptidase activity;GO:0140096//catalytic activity, acting on a protein;GO:0070011//peptidase activity, acting on L-amino acid peptides;GO:0004252//serine-type endopeptidase activity;GO:0008236//serine-type peptidase activity;GO:0003824//catalytic activity;GO:0017171//serine hydrolase activity;GO:0008233//peptidase activity;GO:0016787//hydrolase act…
Amino acid and protein	AT5G59120	3.87	1.02	0.96	1.02	0.63	0.85	SBT4.13	1.24357	2.36784	9.16283e-15	8.95021e-15		K15333//tRNA guanosine-2'-O-methyltransferase [EC:2.1.1.34];K12619//5'-3' exoribonuclease 2 [EC:3.1.13.-]+ko03018//RNA degradation+ko03008//Ribosome biogenesis in eukaryotes;K13199//plasminogen activator inhibitor 1 RNA-binding protein;K14568//rRNA small subunit pseudouridine methyltransferase Nep1 [EC:2.1.1.260]+ko03008//Ribosome biogenesis in eukaryotes	GO:0005576//extracellular region;GO:0008233//peptidase activity;GO:0140096//catalytic activity, acting on a protein;GO:0008236//serine-type peptidase activity;GO:0017171//serine hydrolase activity;GO:0070011//peptidase activity, acting on L-amino acid peptides;GO:0004175//endopeptidase activity;GO:0003824//catalytic activity;GO:0016787//hydrolase activity;GO:0004252//serine-type endopeptidase act…
Amino acid and protein	AT5G59530	0.44	0.08	0.24	0.12	0	0	AT5G59530	2.68609	6.43566	0.000165361	0.000297482		K13229//2,4-dihydroxy-1,4-benzoxazin-3-one-glucoside dioxygenase [EC:1.14.11.59]+ko00402//Benzoxazinoid biosynthesis;K23145//scopoletin 8-hydroxylase [EC:1.14.11.60]	GO:0046872//metal ion binding;GO:0003824//catalytic activity;GO:0043167//ion binding;GO:0051213//dioxygenase activity;GO:0005488//binding;GO:0043169//cation binding;GO:0016491//oxidoreductase activity;
Amino acid and protein	AT5G59810	1.29	0.02	0.09	0	0	0	SBT5.4	7.0004	128.036	4.67062e-16	4.34114e-16		K15333//tRNA guanosine-2'-O-methyltransferase [EC:2.1.1.34];K12619//5'-3' exoribonuclease 2 [EC:3.1.13.-]+ko03018//RNA degradation+ko03008//Ribosome biogenesis in eukaryotes;K13199//plasminogen activator inhibitor 1 RNA-binding protein;K14568//rRNA small subunit pseudouridine methyltransferase Nep1 [EC:2.1.1.260]+ko03008//Ribosome biogenesis in eukaryotes	GO:0048507//meristem development;GO:0019827//stem cell population maintenance;GO:0098727//maintenance of cell number;GO:0032501//multicellular organismal process;GO:0010074//maintenance of meristem identity;GO:0065007//biological regulation;GO:0048856//anatomical structure development;GO:0050789//regulation of biological process;GO:0040008//regulation of growth;GO:0032502//developmental process;G…
Amino acid and protein	AT5G61130	52.41	14.37	11.76	11.67	11.24	7.71	PDCB1	1.36174	2.56994	1.72656e-83	4.13634e-84		K22832//1,3-beta-glucanosyltransferase GAS1 [EC:2.4.1.-]	GO:0042545//cell wall modification;GO:0052543//callose deposition in cell wall;GO:0071554//cell wall organization or biogenesis;GO:0009987//cellular process;GO:0033036//macromolecule localization;GO:0051179//localization;GO:0051641//cellular localization;GO:0070727//cellular macromolecule localization;GO:0045229//external encapsulating structure organization;GO:0052545//callose localization;GO:00…
Amino acid and protein	AT5G63750	2.94	2.39	2.46	1.66	0.9	0.7	ARI13	1.26241	2.39897	4.20272e-14	4.2238e-14		K11968//ariadne-1 [EC:2.3.2.31]	GO:1903050//regulation of proteolysis involved in cellular protein catabolic process;GO:0042176//regulation of protein catabolic process;GO:0044237//cellular metabolic process;GO:0031325//positive regulation of cellular metabolic process;GO:0071704//organic substance metabolic process;GO:0045862//positive regulation of proteolysis;GO:0044260//cellular macromolecule metabolic process;GO:0070647//p…
Amino acid and protein	AT5G63760	38.77	18.94	13.19	12.42	9.48	13.19	ARI15	1.0186	2.02595	6.25635e-87	1.44094e-87		K11968//ariadne-1 [EC:2.3.2.31];K11968//ariadne-1 [EC:2.3.2.31];K11968//ariadne-1 [EC:2.3.2.31];K11968//ariadne-1 [EC:2.3.2.31]	GO:0032436//positive regulation of proteasomal ubiquitin-dependent protein catabolic process;GO:0019222//regulation of metabolic process;GO:0008152//metabolic process;GO:0048522//positive regulation of cellular process;GO:1903364//positive regulation of cellular protein catabolic process;GO:0048518//positive regulation of biological process;GO:1903050//regulation of proteolysis involved in cellul…
Amino acid and protein	AT5G65010	21.31	7.7	5.35	4.94	4.23	3.93	ASN2	1.39582	2.63138	8.77299e-83	2.12438e-83		K01953//asparagine synthase (glutamine-hydrolysing) [EC:6.3.5.4]+ko00250//Alanine, aspartate and glutamate metabolism+ko01230//Biosynthesis of amino acids+ko01100//Metabolic pathways+ko01110//Biosynthesis of secondary metabolites;K01953//asparagine synthase (glutamine-hydrolysing) [EC:6.3.5.4]+ko00250//Alanine, aspartate and glutamate metabolism+ko01230//Biosynthesis of amino acids+ko01100//Metab…	GO:0071704//organic substance metabolic process;GO:0008152//metabolic process;GO:0046394//carboxylic acid biosynthetic process;GO:0043436//oxoacid metabolic process;GO:0044249//cellular biosynthetic process;GO:0006541//glutamine metabolic process;GO:0034641//cellular nitrogen compound metabolic process;GO:0032787//monocarboxylic acid metabolic process;GO:0006082//organic acid metabolic process;GO…
Amino acid and protein	AT5G66790	0.09	0.04	0	0.02	0	0	AT5G66790	2.60809	6.09694	0.0195359	0.0454271		K04733//interleukin-1 receptor-associated kinase 4 [EC:2.7.11.1]	GO:0016020//membrane;GO:0044464//cell part;GO:0005886//plasma membrane;GO:0005623//cell;GO:0071944//cell periphery;GO:0044425//membrane part;GO:0016021//integral component of membrane;GO:0031224//intrinsic component of membrane;GO:0004674//protein serine/threonine kinase activity;GO:0005488//binding;GO:0036094//small molecule binding;GO:0000166//nucleotide binding;GO:0008144//drug binding;GO:0017…
Carbohydrate metabolism	AT1G01090	415.69	136.36	101.13	75.31	61.81	85.38	AT1G01090	1.56793	2.96478				K00161//pyruvate dehydrogenase E1 component alpha subunit [EC:1.2.4.1]+ko00010//Glycolysis / Gluconeogenesis+ko00020//Citrate cycle (TCA cycle)+ko01100//Metabolic pathways+ko01110//Biosynthesis of secondary metabolites+ko00620//Pyruvate metabolism+ko01200//Carbon metabolism	GO:0042866//pyruvate biosynthetic process;GO:0006139//nucleobase-containing compound metabolic process;GO:1901575//organic substance catabolic process;GO:0006163//purine nucleotide metabolic process;GO:0044272//sulfur compound biosynthetic process;GO:0009156//ribonucleoside monophosphate biosynthetic process;GO:0006091//generation of precursor metabolites and energy;GO:0009117//nucleotide metabol…
Carbohydrate metabolism	AT1G01120	32.46	34.81	40.32	18.28	14.35	13.85	KCS1	1.21242	2.31727	8.11937e-189	8.83271e-190		K15397//3-ketoacyl-CoA synthase [EC:2.3.1.199]+ko01100//Metabolic pathways+ko01110//Biosynthesis of secondary metabolites+ko00062//Fatty acid elongation	GO:0072330//monocarboxylic acid biosynthetic process;GO:0071704//organic substance metabolic process;GO:0043436//oxoacid metabolic process;GO:0044283//small molecule biosynthetic process;GO:1901576//organic substance biosynthetic process;GO:0044249//cellular biosynthetic process;GO:0044255//cellular lipid metabolic process;GO:0019752//carboxylic acid metabolic process;GO:0044281//small molecule m…
Carbohydrate metabolism	AT1G01610	61.87	33.65	31.31	8.37	5.63	6.69	GPAT4	2.62491	6.16844				K13508//glycerol-3-phosphate acyltransferase [EC:2.3.1.15 2.3.1.198]+ko01100//Metabolic pathways+ko01110//Biosynthesis of secondary metabolites+ko00564//Glycerophospholipid metabolism+ko00561//Glycerolipid metabolism	GO:0044249//cellular biosynthetic process;GO:0043170//macromolecule metabolic process;GO:0044255//cellular lipid metabolic process;GO:0044238//primary metabolic process;GO:0008152//metabolic process;GO:0010143//cutin biosynthetic process;GO:0009987//cellular process;GO:0044237//cellular metabolic process;GO:0090407//organophosphate biosynthetic process;GO:0008610//lipid biosynthetic process;GO:00…
Carbohydrate metabolism	AT1G02000	10.1	10.81	9.6	5	3.68	4.38	GAE2	1.23072	2.34684	4.87632e-57	1.65653e-57		K08679//UDP-glucuronate 4-epimerase [EC:5.1.3.6]+ko00520//Amino sugar and nucleotide sugar metabolism+ko01100//Metabolic pathways	GO:0044238//primary metabolic process;GO:0005975//carbohydrate metabolic process;GO:0008152//metabolic process;GO:0071704//organic substance metabolic process;GO:0005795//Golgi stack;GO:0043226//organelle;GO:0005794//Golgi apparatus;GO:0043227//membrane-bounded organelle;GO:0044431//Golgi apparatus part;GO:0044425//membrane part;GO:0031090//organelle membrane;GO:0043231//intracellular membrane-bo…
Carbohydrate metabolism	AT1G02205	0.22	0.65	0.61	0.2	0.09	0.36	CER1	1.18066	2.26681	0.000172483	0.000310766		K15404//aldehyde decarbonylase [EC:4.1.99.5]+ko01110//Biosynthesis of secondary metabolites+ko00073//Cutin, suberine and wax biosynthesis;K15404//aldehyde decarbonylase [EC:4.1.99.5]+ko01110//Biosynthesis of secondary metabolites+ko00073//Cutin, suberine and wax biosynthesis;K15404//aldehyde decarbonylase [EC:4.1.99.5]+ko01110//Biosynthesis of secondary metabolites+ko00073//Cutin, suberine and wa…	GO:0009415//response to water;GO:0043446//cellular alkane metabolic process;GO:0009628//response to abiotic stimulus;GO:1901570//fatty acid derivative biosynthetic process;GO:1901700//response to oxygen-containing compound;GO:0009058//biosynthetic process;GO:0006629//lipid metabolic process;GO:0006950//response to stress;GO:0008152//metabolic process;GO:0010025//wax biosynthetic process;GO:000695…
Carbohydrate metabolism	AT1G02390	11.86	6.64	4.08	0.57	1.16	3.4	GPAT2	2.16578	4.48708	5.34437e-93	1.15711e-93		K13508//glycerol-3-phosphate acyltransferase [EC:2.3.1.15 2.3.1.198]+ko01100//Metabolic pathways+ko01110//Biosynthesis of secondary metabolites+ko00564//Glycerophospholipid metabolism+ko00561//Glycerolipid metabolism	GO:0045017//glycerolipid biosynthetic process;GO:0009059//macromolecule biosynthetic process;GO:0044281//small molecule metabolic process;GO:0090407//organophosphate biosynthetic process;GO:0009987//cellular process;GO:0009058//biosynthetic process;GO:1901293//nucleoside phosphate biosynthetic process;GO:0006793//phosphorus metabolic process;GO:0044238//primary metabolic process;GO:0044249//cellu…
Carbohydrate metabolism	AT1G02660	7.34	7.09	10.85	3.84	4.18	3.56	AT1G02660	1.12333	2.1785	1.6732e-56	5.73986e-57		K11323//histone arginine demethylase JMJD6 [EC:1.14.11.-];K20168//TBC1 domain family member 15	GO:0031349//positive regulation of defense response;GO:0006952//defense response;GO:0016042//lipid catabolic process;GO:0043207//response to external biotic stimulus;GO:0008152//metabolic process;GO:0050789//regulation of biological process;GO:0006950//response to stress;GO:0009607//response to biotic stimulus;GO:0071704//organic substance metabolic process;GO:0098542//defense response to other o…
Carbohydrate metabolism	AT1G02800	2.72	0.23	0.13	0.03	0.09	0.07	CEL2	3.99275	15.9198	1.94174e-21	1.47097e-21		K01179//endoglucanase [EC:3.2.1.4]+ko01100//Metabolic pathways+ko00500//Starch and sucrose metabolism	GO:0044042//glucan metabolic process;GO:0044248//cellular catabolic process;GO:0005976//polysaccharide metabolic process;GO:0009251//glucan catabolic process;GO:0009607//response to biotic stimulus;GO:0009057//macromolecule catabolic process;GO:0051707//response to other organism;GO:0032501//multicellular organismal process;GO:0043207//response to external biotic stimulus;GO:0016043//cellular com…
Carbohydrate metabolism	AT1G04220	123.92	51.76	55.46	27.86	26.42	27.03	KCS2	1.51311	2.85425				K15397//3-ketoacyl-CoA synthase [EC:2.3.1.199]+ko01100//Metabolic pathways+ko01110//Biosynthesis of secondary metabolites+ko00062//Fatty acid elongation	GO:0019748//secondary metabolic process;GO:0050896//response to stimulus;GO:0043436//oxoacid metabolic process;GO:0019438//aromatic compound biosynthetic process;GO:0009058//biosynthetic process;GO:0044238//primary metabolic process;GO:0032787//monocarboxylic acid metabolic process;GO:0009987//cellular process;GO:1901362//organic cyclic compound biosynthetic process;GO:0016053//organic acid biosy…
Carbohydrate metabolism	AT1G06080	38.18	3.35	2.38	1.52	1.4	1.76	ADS1	3.24703	9.4941	7.92158e-173	9.41079e-174		K20416//palmitoyl-[glycerolipid] 7-desaturase [EC:1.14.19.42];K23119//very-long-chain acyl-lipid omega-9 desaturase [EC:1.14.19.75];K20416//palmitoyl-[glycerolipid] 7-desaturase [EC:1.14.19.42]	GO:0044238//primary metabolic process;GO:0006636//unsaturated fatty acid biosynthetic process;GO:0008610//lipid biosynthetic process;GO:0043436//oxoacid metabolic process;GO:0032787//monocarboxylic acid metabolic process;GO:0071704//organic substance metabolic process;GO:0044249//cellular biosynthetic process;GO:0042761//very long-chain fatty acid biosynthetic process;GO:0046394//carboxylic acid …
Carbohydrate metabolism	AT1G06350	1.75	0	0	0.05	0	0	ADS4	5.15241	35.5655	6.5608e-10	8.12367e-10		K20416//palmitoyl-[glycerolipid] 7-desaturase [EC:1.14.19.42]	GO:0008610//lipid biosynthetic process;GO:0044238//primary metabolic process;GO:0016053//organic acid biosynthetic process;GO:0006631//fatty acid metabolic process;GO:0006629//lipid metabolic process;GO:0044249//cellular biosynthetic process;GO:0046394//carboxylic acid biosynthetic process;GO:0006636//unsaturated fatty acid biosynthetic process;GO:0033559//unsaturated fatty acid metabolic process…
Carbohydrate metabolism	AT1G06550	36.16	23.16	16.34	7.71	5.24	7.59	AT1G06550	1.89443	3.71774	2.41466e-194	2.55719e-195		K05605//3-hydroxyisobutyryl-CoA hydrolase [EC:3.1.2.4]+ko00410//beta-Alanine metabolism+ko00280//Valine, leucine and isoleucine degradation+ko00640//Propanoate metabolism+ko01100//Metabolic pathways+ko01200//Carbon metabolism	GO:0044282//small molecule catabolic process;GO:0046395//carboxylic acid catabolic process;GO:0050896//response to stimulus;GO:0044248//cellular catabolic process;GO:0006629//lipid metabolic process;GO:0044255//cellular lipid metabolic process;GO:1901575//organic substance catabolic process;GO:0009628//response to abiotic stimulus;GO:0044238//primary metabolic process;GO:0043436//oxoacid metaboli…
Carbohydrate metabolism	AT1G07720	4.66	0.07	0	0.06	0.09	0.03	KCS3	4.63783	24.8959	5.89002e-35	3.03664e-35		K15397//3-ketoacyl-CoA synthase [EC:2.3.1.199]+ko01100//Metabolic pathways+ko01110//Biosynthesis of secondary metabolites+ko00062//Fatty acid elongation;K15397//3-ketoacyl-CoA synthase [EC:2.3.1.199]+ko01100//Metabolic pathways+ko01110//Biosynthesis of secondary metabolites+ko00062//Fatty acid elongation	GO:0006082//organic acid metabolic process;GO:0044255//cellular lipid metabolic process;GO:0009058//biosynthetic process;GO:0032787//monocarboxylic acid metabolic process;GO:0009314//response to radiation;GO:0006631//fatty acid metabolic process;GO:0044238//primary metabolic process;GO:0043436//oxoacid metabolic process;GO:1901576//organic substance biosynthetic process;GO:0006950//response to st…
Carbohydrate metabolism	AT1G07890	226.18	45.39	48.21	33.11	25.07	32.67	APX1	1.81846	3.52705				K00434//L-ascorbate peroxidase [EC:1.11.1.11]+ko00053//Ascorbate and aldarate metabolism+ko00480//Glutathione metabolism;K00434//L-ascorbate peroxidase [EC:1.11.1.11]+ko00053//Ascorbate and aldarate metabolism+ko00480//Glutathione metabolism;K00434//L-ascorbate peroxidase [EC:1.11.1.11]+ko00053//Ascorbate and aldarate metabolism+ko00480//Glutathione metabolism;K00434//L-ascorbate peroxidase [EC:1…	GO:0051187//cofactor catabolic process;GO:0048856//anatomical structure development;GO:0051186//cofactor metabolic process;GO:0009628//response to abiotic stimulus;GO:0042221//response to chemical;GO:0009266//response to temperature stimulus;GO:0048316//seed development;GO:0009790//embryo development;GO:0061458//reproductive system development;GO:0042744//hydrogen peroxide catabolic process;GO:00…
Carbohydrate metabolism	AT1G08510	62.02	38.86	47.03	25.33	22.12	25.09	FATB	1.03402	2.04773	1.47301e-220	1.3767e-221		K10781//fatty acyl-ACP thioesterase B [EC:3.1.2.14 3.1.2.21]+ko01100//Metabolic pathways+ko00061//Fatty acid biosynthesis+ko01212//Fatty acid metabolism	GO:0046394//carboxylic acid biosynthetic process;GO:0032787//monocarboxylic acid metabolic process;GO:0044283//small molecule biosynthetic process;GO:0006082//organic acid metabolic process;GO:0043436//oxoacid metabolic process;GO:0006633//fatty acid biosynthetic process;GO:0008152//metabolic process;GO:0016053//organic acid biosynthetic process;GO:0044255//cellular lipid metabolic process;GO:000…
Carbohydrate metabolism	AT1G08940	2.06	2.14	1.61	1.06	0.2	0.77	AT1G08940	1.54338	2.91477	1.0299e-09	1.28977e-09			GO:0003824//catalytic activity;
Carbohydrate metabolism	AT1G09750	76.79	7.24	4.97	1.03	1.05	0.71	AT1G09750	4.99358	31.8579				K01381//saccharopepsin [EC:3.4.23.25];K01379//cathepsin D [EC:3.4.23.5]	GO:0006807//nitrogen compound metabolic process;GO:0010941//regulation of cell death;GO:0050896//response to stimulus;GO:0050794//regulation of cellular process;GO:1901564//organonitrogen compound metabolic process;GO:0019538//protein metabolic process;GO:0098542//defense response to other organism;GO:0044238//primary metabolic process;GO:0006508//proteolysis;GO:0050789//regulation of biological …
Carbohydrate metabolism	AT1G09880	0.53	0.32	0.22	0.03	0.03	0.03	AT1G09880	3.72356	13.21	1.53917e-09	1.94459e-09		K18195//rhamnogalacturonan endolyase [EC:4.2.2.23];K18195//rhamnogalacturonan endolyase [EC:4.2.2.23];K18195//rhamnogalacturonan endolyase [EC:4.2.2.23];K18195//rhamnogalacturonan endolyase [EC:4.2.2.23]	GO:0005975//carbohydrate metabolic process;GO:0071704//organic substance metabolic process;GO:0044238//primary metabolic process;GO:0008152//metabolic process;GO:0003824//catalytic activity;GO:0005488//binding;GO:0030246//carbohydrate binding;
Carbohydrate metabolism	AT1G10640	12.91	0.85	0.62	0.06	0.11	0.06	AT1G10640	6.03155	65.4151	3.10761e-123	5.1629e-124		K01213//galacturan 1,4-alpha-galacturonidase [EC:3.2.1.67]+ko00040//Pentose and glucuronate interconversions+ko01100//Metabolic pathways	GO:0044238//primary metabolic process;GO:0009987//cellular process;GO:0071840//cellular component organization or biogenesis;GO:0045229//external encapsulating structure organization;GO:0008152//metabolic process;GO:0071554//cell wall organization or biogenesis;GO:0071555//cell wall organization;GO:0016043//cellular component organization;GO:0071704//organic substance metabolic process;GO:0005975…
Carbohydrate metabolism	AT1G11130	6.74	0.96	0.89	0.23	0.22	0.41	SUB	3.32735	10.0377	6.19389e-76	1.62296e-76		K04733//interleukin-1 receptor-associated kinase 4 [EC:2.7.11.1];K04733//interleukin-1 receptor-associated kinase 4 [EC:2.7.11.1]	GO:0048522//positive regulation of cellular process;GO:0000003//reproduction;GO:0016043//cellular component organization;GO:0032989//cellular component morphogenesis;GO:2000067//regulation of root morphogenesis;GO:0090421//embryonic meristem initiation;GO:0019538//protein metabolic process;GO:0048467//gynoecium development;GO:0032502//developmental process;GO:0042660//positive regulation of cell …
Carbohydrate metabolism	AT1G11990	3.1	0.95	0.65	0.2	0.43	0.18	AT1G11990	2.52269	5.74654	1.42786e-24	9.80513e-25		K02941//large subunit ribosomal protein LP0+ko03010//Ribosome;K22733//magnesium transporter;K02941//large subunit ribosomal protein LP0+ko03010//Ribosome;K22733//magnesium transporter	GO:0008152//metabolic process;GO:0005996//monosaccharide metabolic process;GO:0006004//fucose metabolic process;GO:0019318//hexose metabolic process;GO:0005975//carbohydrate metabolic process;GO:0044238//primary metabolic process;GO:0071704//organic substance metabolic process;GO:0044281//small molecule metabolic process;GO:0016021//integral component of membrane;GO:0031224//intrinsic component o…
Carbohydrate metabolism	AT1G12000	106.31	33.83	24.56	15.18	11.52	14.91	AT1G12000	1.99766	3.99351				K00895//diphosphate-dependent phosphofructokinase [EC:2.7.1.90]+ko00010//Glycolysis / Gluconeogenesis+ko00030//Pentose phosphate pathway+ko01100//Metabolic pathways+ko00051//Fructose and mannose metabolism+ko01110//Biosynthesis of secondary metabolites	GO:0042221//response to chemical;GO:0009725//response to hormone;GO:0006796//phosphate-containing compound metabolic process;GO:1901135//carbohydrate derivative metabolic process;GO:0009743//response to carbohydrate;GO:0006002//fructose 6-phosphate metabolic process;GO:0034284//response to monosaccharide;GO:0044237//cellular metabolic process;GO:0010035//response to inorganic substance;GO:0050896…
Carbohydrate metabolism	AT1G12080	89.87	10.54	11.34	9.92	6.48	8.7	AT1G12080	2.18353	4.54263	3.6791e-170	4.45447e-171		K02357//elongation factor Ts;K17046//protein DEK;K11323//histone arginine demethylase JMJD6 [EC:1.14.11.-];K17046//protein DEK
Carbohydrate metabolism	AT1G12240	7.5	2.36	7.57	1.16	2.53	0.92	ATBETAFRUCT4	1.89759	3.72591	2.80016e-66	8.28458e-67		K01193//beta-fructofuranosidase [EC:3.2.1.26]+ko01100//Metabolic pathways+ko00052//Galactose metabolism+ko00500//Starch and sucrose metabolism	GO:0071310//cellular response to organic substance;GO:0071704//organic substance metabolic process;GO:0050794//regulation of cellular process;GO:0009737//response to abscisic acid;GO:0050789//regulation of biological process;GO:0009739//response to gibberellin;GO:0009987//cellular process;GO:0048731//system development;GO:0032501//multicellular organismal process;GO:0007275//multicellular organis…
Carbohydrate metabolism	AT1G12780	100.08	60.15	61.02	32.34	31.38	23.11	UGE1	1.34784	2.54531				K01784//UDP-glucose 4-epimerase [EC:5.1.3.2]+ko00520//Amino sugar and nucleotide sugar metabolism+ko01100//Metabolic pathways+ko00052//Galactose metabolism	GO:1901137//carbohydrate derivative biosynthetic process;GO:1901575//organic substance catabolic process;GO:0033499//galactose catabolic process via UDP-galactose;GO:0055086//nucleobase-containing small molecule metabolic process;GO:0044260//cellular macromolecule metabolic process;GO:0046379//extracellular polysaccharide metabolic process;GO:0018130//heterocycle biosynthetic process;GO:0044264//…
Carbohydrate metabolism	AT1G13130	0.38	0.03	0.1	0	0	0.03	AT1G13130	4.02312	16.2585	4.68686e-05	8.02129e-05		K01179//endoglucanase [EC:3.2.1.4]+ko01100//Metabolic pathways+ko00500//Starch and sucrose metabolism	GO:0008152//metabolic process;GO:0005975//carbohydrate metabolic process;GO:0071704//organic substance metabolic process;GO:0044238//primary metabolic process;GO:0016798//hydrolase activity, acting on glycosyl bonds;GO:0003824//catalytic activity;GO:0004553//hydrolase activity, hydrolyzing O-glycosyl compounds;GO:0016787//hydrolase activity;
Carbohydrate metabolism	AT1G13180	6.35	2.2	2.14	1.85	1.42	1.98	DIS1	1.03915	2.05502	4.76335e-16	4.42878e-16		K18584//actin-related protein 3	GO:0032535//regulation of cellular component size;GO:0065007//biological regulation;GO:1902905//positive regulation of supramolecular fiber organization;GO:0048522//positive regulation of cellular process;GO:0030838//positive regulation of actin filament polymerization;GO:0032501//multicellular organismal process;GO:0032970//regulation of actin filament-based process;GO:0097435//supramolecular fi…
Carbohydrate metabolism	AT1G13210	2.01	0.54	0.53	0.36	0.61	0.44	ACA.l	1.13004	2.18865	6.96937e-12	7.76778e-12		K01530//phospholipid-translocating ATPase [EC:7.6.2.1]	GO:0006869//lipid transport;GO:0009987//cellular process;GO:0006900//vesicle budding from membrane;GO:0051179//localization;GO:0015711//organic anion transport;GO:0010876//lipid localization;GO:0048194//Golgi vesicle budding;GO:0048193//Golgi vesicle transport;GO:0006811//ion transport;GO:0006820//anion transport;GO:0016192//vesicle-mediated transport;GO:0033036//macromolecule localization;GO:006…
Carbohydrate metabolism	AT1G13750	1.99	0.59	0.45	0.7	0.34	0.41	AT1G13750	1.07757	2.11048	3.09206e-06	4.82742e-06		K22390//acid phosphatase type 7	GO:0043169//cation binding;GO:0005488//binding;GO:0003993//acid phosphatase activity;GO:0046872//metal ion binding;GO:0016787//hydrolase activity;GO:0003824//catalytic activity;GO:0043167//ion binding;GO:0016788//hydrolase activity, acting on ester bonds;GO:0016791//phosphatase activity;GO:0042578//phosphoric ester hydrolase activity;
Carbohydrate metabolism	AT1G14290	8.13	7.35	3.05	2.52	2	4.12	SBH2	1.12485	2.18079	7.35194e-23	5.32744e-23		K04713//sphinganine C4-monooxygenase [EC:1.14.18.5]+ko00600//Sphingolipid metabolism+ko01100//Metabolic pathways;K04713//sphinganine C4-monooxygenase [EC:1.14.18.5]+ko00600//Sphingolipid metabolism+ko01100//Metabolic pathways	GO:0006643//membrane lipid metabolic process;GO:0007275//multicellular organism development;GO:0044238//primary metabolic process;GO:0009058//biosynthetic process;GO:0030148//sphingolipid biosynthetic process;GO:0006629//lipid metabolic process;GO:0009791//post-embryonic development;GO:1901566//organonitrogen compound biosynthetic process;GO:0032501//multicellular organismal process;GO:1901576//o…
Carbohydrate metabolism	AT1G14460	1.31	0.47	0.46	0.25	0.23	0.32	AT1G14460	1.48921	2.80735	4.64775e-13	4.89248e-13		K10755//replication factor C subunit 2/4+ko03420//Nucleotide excision repair+ko03030//DNA replication+ko03430//Mismatch repair	GO:1901360//organic cyclic compound metabolic process;GO:0043170//macromolecule metabolic process;GO:0071704//organic substance metabolic process;GO:0006139//nucleobase-containing compound metabolic process;GO:0009987//cellular process;GO:0009058//biosynthetic process;GO:0044260//cellular macromolecule metabolic process;GO:0044237//cellular metabolic process;GO:0090304//nucleic acid metabolic pro…
Carbohydrate metabolism	AT1G14830	16.53	8.2	7.78	5.6	4.68	4.91	DL1C	1.10392	2.14938	2.43714e-59	7.96858e-60		K01528//dynamin GTPase [EC:3.6.5.5]+ko04144//Endocytosis	GO:0019001//guanyl nucleotide binding;GO:1901363//heterocyclic compound binding;GO:0016462//pyrophosphatase activity;GO:0035639//purine ribonucleoside triphosphate binding;GO:0097159//organic cyclic compound binding;GO:0003824//catalytic activity;GO:0017111//nucleoside-triphosphatase activity;GO:0032549//ribonucleoside binding;GO:0016817//hydrolase activity, acting on acid anhydrides;GO:0001882//…
Carbohydrate metabolism	AT1G14970	15.35	4.92	3.41	2.92	2.73	2.57	AT1G14970	1.53941	2.90675	5.55314e-72	1.52416e-72		K02941//large subunit ribosomal protein LP0+ko03010//Ribosome;K22733//magnesium transporter;K04733//interleukin-1 receptor-associated kinase 4 [EC:2.7.11.1];K02941//large subunit ribosomal protein LP0+ko03010//Ribosome;K22733//magnesium transporter;K04733//interleukin-1 receptor-associated kinase 4 [EC:2.7.11.1];K02941//large subunit ribosomal protein LP0+ko03010//Ribosome;K22733//magnesium trans…	GO:0019318//hexose metabolic process;GO:0044281//small molecule metabolic process;GO:0044238//primary metabolic process;GO:0008152//metabolic process;GO:0071704//organic substance metabolic process;GO:0006004//fucose metabolic process;GO:0005975//carbohydrate metabolic process;GO:0005996//monosaccharide metabolic process;GO:0016020//membrane;GO:0016021//integral component of membrane;GO:0031224//…
Carbohydrate metabolism	AT1G15080	4.58	1.01	1.01	0.63	0.6	1.08	LPP2	1.53061	2.88907	3.17302e-12	3.47827e-12		K18693//diacylglycerol diphosphate phosphatase / phosphatidate phosphatase [EC:3.1.3.81 3.1.3.4]+ko01110//Biosynthesis of secondary metabolites+ko00564//Glycerophospholipid metabolism+ko00561//Glycerolipid metabolism	GO:0044425//membrane part;GO:0031224//intrinsic component of membrane;GO:0044459//plasma membrane part;GO:0044464//cell part;GO:0005623//cell;GO:0016021//integral component of membrane;GO:0005886//plasma membrane;GO:0005887//integral component of plasma membrane;GO:0016020//membrane;GO:0071944//cell periphery;GO:0031226//intrinsic component of plasma membrane;GO:0016787//hydrolase activity;GO:000…
Carbohydrate metabolism	AT1G15380	16.94	13	48.49	7.57	12.59	4.75	GLYI4	1.72218	3.29934	3.10379e-113	5.60391e-114		K14611//solute carrier family 23 (nucleobase transporter), member 1/2;K08234//glyoxylase I family protein;K14611//solute carrier family 23 (nucleobase transporter), member 1/2;K08234//glyoxylase I family protein	GO:0010646//regulation of cell communication;GO:0009787//regulation of abscisic acid-activated signaling pathway;GO:0023051//regulation of signaling;GO:2000031//regulation of salicylic acid mediated signaling pathway;GO:2001023//regulation of response to drug;GO:0048583//regulation of response to stimulus;GO:0050794//regulation of cellular process;GO:1901419//regulation of response to alcohol;GO:…
Carbohydrate metabolism	AT1G15500	194.97	98.95	67.67	64.85	56.46	51.42	ATNTT2	1.0702	2.09972				K03301//ATP:ADP antiporter, AAA family	GO:0031967//organelle envelope;GO:0044424//intracellular part;GO:0044444//cytoplasmic part;GO:0044435//plastid part;GO:0009941//chloroplast envelope;GO:0005622//intracellular;GO:0043227//membrane-bounded organelle;GO:0009526//plastid envelope;GO:0005623//cell;GO:0044425//membrane part;GO:0043229//intracellular organelle;GO:0044422//organelle part;GO:0005737//cytoplasm;GO:0016020//membrane;GO:0044…
Carbohydrate metabolism	AT1G16060	7.55	2.85	2.4	1.15	1.35	1.46	ADAP	2.01554	4.04333	2.75366e-30	1.57968e-30	AP2-EREBP	K09285//AP2-like factor, ANT lineage;K09285//AP2-like factor, ANT lineage;K09285//AP2-like factor, ANT lineage;K09285//AP2-like factor, ANT lineage;K09285//AP2-like factor, ANT lineage;K09285//AP2-like factor, ANT lineage;K09285//AP2-like factor, ANT lineage	GO:0023052//signaling;GO:0048519//negative regulation of biological process;GO:0046890//regulation of lipid biosynthetic process;GO:0042221//response to chemical;GO:0050896//response to stimulus;GO:0019222//regulation of metabolic process;GO:0042304//regulation of fatty acid biosynthetic process;GO:0048580//regulation of post-embryonic development;GO:0000160//phosphorelay signal transduction syst…
Carbohydrate metabolism	AT1G16440	0.19	0.08	0.08	0.04	0.04	0	RSH3	2.19305	4.57271	0.0119881	0.0268266		K08286//protein-serine/threonine kinase [EC:2.7.11.-]	GO:0048869//cellular developmental process;GO:0044237//cellular metabolic process;GO:1901564//organonitrogen compound metabolic process;GO:0006464//cellular protein modification process;GO:0032501//multicellular organismal process;GO:0090627//plant epidermal cell differentiation;GO:0010015//root morphogenesis;GO:0099402//plant organ development;GO:0043170//macromolecule metabolic process;GO:19053…
Carbohydrate metabolism	AT1G16905	0.26	0	0	0	0	0	AT1G16905	3.60809	12.1939	0.00908507	0.019943		K04733//interleukin-1 receptor-associated kinase 4 [EC:2.7.11.1]	GO:0005488//binding;GO:0030246//carbohydrate binding;
Carbohydrate metabolism	AT1G16980	1.75	0.5	0.37	0	0	0	TPS2	7.94199	245.91	2.96399e-27	1.85954e-27		K16055//trehalose 6-phosphate synthase/phosphatase [EC:2.4.1.15 3.1.3.12]+ko01100//Metabolic pathways+ko00500//Starch and sucrose metabolism;K16055//trehalose 6-phosphate synthase/phosphatase [EC:2.4.1.15 3.1.3.12]+ko01100//Metabolic pathways+ko00500//Starch and sucrose metabolism	GO:0009058//biosynthetic process;GO:1901576//organic substance biosynthetic process;GO:0044238//primary metabolic process;GO:0044237//cellular metabolic process;GO:0071704//organic substance metabolic process;GO:0005991//trehalose metabolic process;GO:0009312//oligosaccharide biosynthetic process;GO:0005992//trehalose biosynthetic process;GO:0046351//disaccharide biosynthetic process;GO:0009311//…
Carbohydrate metabolism	AT1G17220	25.21	7.44	5.93	4.37	4.07	5.6	FUG1	1.47147	2.77303	3.9133e-174	4.61929e-175		K02519//translation initiation factor IF-2	GO:0009941//chloroplast envelope;GO:0044435//plastid part;GO:0005737//cytoplasm;GO:0009526//plastid envelope;GO:0009536//plastid;GO:0043231//intracellular membrane-bounded organelle;GO:0005622//intracellular;GO:0044446//intracellular organelle part;GO:0031975//envelope;GO:0005623//cell;GO:0043226//organelle;GO:0031967//organelle envelope;GO:0009507//chloroplast;GO:0044434//chloroplast part;GO:004…
Carbohydrate metabolism	AT1G17960	1.46	1.09	0.88	0.29	0.39	0.31	AT1G17960	1.80553	3.49558	1.33486e-09	1.68019e-09		K01868//threonyl-tRNA synthetase [EC:6.1.1.3]+ko00970//Aminoacyl-tRNA biosynthesis;K01868//threonyl-tRNA synthetase [EC:6.1.1.3]+ko00970//Aminoacyl-tRNA biosynthesis	GO:0043039//tRNA aminoacylation;GO:0006082//organic acid metabolic process;GO:0009059//macromolecule biosynthetic process;GO:0044249//cellular biosynthetic process;GO:0019538//protein metabolic process;GO:0043043//peptide biosynthetic process;GO:0044271//cellular nitrogen compound biosynthetic process;GO:0044238//primary metabolic process;GO:0006518//peptide metabolic process;GO:0006399//tRNA met…
Carbohydrate metabolism	AT1G18000	2.14	0.38	0.57	0.5	0.44	0.42	AT1G18000	1.19305	2.28635	1.33451e-06	2.02821e-06			GO:0044425//membrane part;GO:0016021//integral component of membrane;GO:0016020//membrane;GO:0031224//intrinsic component of membrane;GO:1901363//heterocyclic compound binding;GO:0048037//cofactor binding;GO:0097367//carbohydrate derivative binding;GO:1901265//nucleoside phosphate binding;GO:0050662//coenzyme binding;GO:0005488//binding;GO:0036094//small molecule binding;GO:0003824//catalytic act…
Carbohydrate metabolism	AT1G18040	7.35	3.07	2.49	1.99	1.58	1.76	CDKD1%3B3	1.28535	2.4374	1.92113e-21	1.45507e-21		K02202//cyclin-dependent kinase 7 [EC:2.7.11.22 2.7.11.23]+ko03420//Nucleotide excision repair+ko03022//Basal transcription factors	GO:0009987//cellular process;GO:0036211//protein modification process;GO:0051726//regulation of cell cycle;GO:0006793//phosphorus metabolic process;GO:0050794//regulation of cellular process;GO:0051171//regulation of nitrogen compound metabolic process;GO:2000112//regulation of cellular macromolecule biosynthetic process;GO:0031325//positive regulation of cellular metabolic process;GO:0009891//po…
Carbohydrate metabolism	AT1G18370	3.35	0.19	0.17	0.1	0.08	0.17	HIK	3.42522	10.7422	2.17739e-43	9.31951e-44		K11498//centromeric protein E	GO:0048646//anatomical structure formation involved in morphogenesis;GO:0007275//multicellular organism development;GO:0032502//developmental process;GO:0048229//gametophyte development;GO:0000911//cytokinesis by cell plate formation;GO:1902410//mitotic cytokinetic process;GO:0009653//anatomical structure morphogenesis;GO:0000278//mitotic cell cycle;GO:0000281//mitotic cytokinesis;GO:0009555//pol…
Carbohydrate metabolism	AT1G18550	3.06	0.99	0.9	0.49	0.31	0.66	AT1G18550	1.77315	3.41798	1.53449e-21	1.15804e-21		K10401//kinesin family member 18/19	GO:0000070//mitotic sister chromatid segregation;GO:0031109//microtubule polymerization or depolymerization;GO:0007059//chromosome segregation;GO:0032984//macromolecular complex disassembly;GO:0000819//sister chromatid segregation;GO:0000226//microtubule cytoskeleton organization;GO:0007018//microtubule-based movement;GO:0000280//nuclear division;GO:0006928//movement of cell or subcellular compon…
Carbohydrate metabolism	AT1G20060	0.89	0.04	0.06	0.02	0.04	0.06	AT1G20060	3.21952	9.31477	1.53881e-11	1.74755e-11		K10401//kinesin family member 18/19;K10401//kinesin family member 18/19;K10401//kinesin family member 18/19;K10401//kinesin family member 18/19;K10401//kinesin family member 18/19;K10401//kinesin family member 18/19;K10401//kinesin family member 18/19;K10401//kinesin family member 18/19;K10401//kinesin family member 18/19;K10401//kinesin family member 18/19	GO:0007018//microtubule-based movement;GO:0006928//movement of cell or subcellular component;GO:0007017//microtubule-based process;GO:0009987//cellular process;GO:0044446//intracellular organelle part;GO:0043232//intracellular non-membrane-bounded organelle;GO:0099513//polymeric cytoskeletal fiber;GO:0005874//microtubule;GO:0005622//intracellular;GO:0005623//cell;GO:0005871//kinesin complex;GO:00…
Carbohydrate metabolism	AT1G20490	2.44	6.17	4.29	0.33	0.53	0.45	AT1G20490	3.2695	9.64312	1.1515e-85	2.70799e-86		K10526//OPC-8:0 CoA ligase 1 [EC:6.2.1.-]+ko00592//alpha-Linolenic acid metabolism+ko01100//Metabolic pathways+ko01110//Biosynthesis of secondary metabolites;K10526//OPC-8:0 CoA ligase 1 [EC:6.2.1.-]+ko00592//alpha-Linolenic acid metabolism+ko01100//Metabolic pathways+ko01110//Biosynthesis of secondary metabolites	GO:0043229//intracellular organelle;GO:0042579//microbody;GO:0044424//intracellular part;GO:0005622//intracellular;GO:0005623//cell;GO:0043226//organelle;GO:0005777//peroxisome;GO:0044444//cytoplasmic part;GO:0044464//cell part;GO:0043231//intracellular membrane-bounded organelle;GO:0005737//cytoplasm;GO:0043227//membrane-bounded organelle;GO:0097367//carbohydrate derivative binding;GO:0005524//A…
Carbohydrate metabolism	AT1G20550	10.77	6.63	5.19	4.22	3.42	3.42	AT1G20550	1.03615	2.05075	1.03115e-36	5.09869e-37		K02941//large subunit ribosomal protein LP0+ko03010//Ribosome	GO:0006004//fucose metabolic process;GO:0019318//hexose metabolic process;GO:0005975//carbohydrate metabolic process;GO:0005996//monosaccharide metabolic process;GO:0008152//metabolic process;GO:0044281//small molecule metabolic process;GO:0044238//primary metabolic process;GO:0071704//organic substance metabolic process;GO:0031224//intrinsic component of membrane;GO:0016020//membrane;GO:0016021/…
Carbohydrate metabolism	AT1G21070	14.31	3.69	2.89	2.93	2.28	2.78	AT1G21070	1.39973	2.63852	5.48912e-40	2.52347e-40		K15285//solute carrier family 35, member E3	GO:0032502//developmental process;GO:0048354//mucilage biosynthetic process involved in seed coat development;GO:0010191//mucilage metabolic process;GO:0048608//reproductive structure development;GO:0009058//biosynthetic process;GO:0071702//organic substance transport;GO:0048359//mucilage metabolic process involved in seed coat development;GO:0007275//multicellular organism development;GO:0006810…
Carbohydrate metabolism	AT1G21440	66.92	17.73	13.31	5.85	4.76	5.66	AT1G21440	2.60385	6.07906	3.10994e-296	2.17051e-297		K11816//indole-3-pyruvate monooxygenase [EC:1.14.13.168]+ko00380//Tryptophan metabolism+ko01100//Metabolic pathways;K01637//isocitrate lyase [EC:4.1.3.1]+ko01100//Metabolic pathways+ko01110//Biosynthesis of secondary metabolites+ko01200//Carbon metabolism+ko00630//Glyoxylate and dicarboxylate metabolism;K11816//indole-3-pyruvate monooxygenase [EC:1.14.13.168]+ko00380//Tryptophan metabolism+ko0110…	GO:0005623//cell;GO:0043231//intracellular membrane-bounded organelle;GO:0009570//chloroplast stroma;GO:0044464//cell part;GO:0009536//plastid;GO:0005622//intracellular;GO:0009532//plastid stroma;GO:0044446//intracellular organelle part;GO:0044444//cytoplasmic part;GO:0044435//plastid part;GO:0009507//chloroplast;GO:0044434//chloroplast part;GO:0043229//intracellular organelle;GO:0043227//membran…
Carbohydrate metabolism	AT1G21460	21.06	2.96	3.79	2.28	3.9	2.26	SWEET1	1.66147	3.16339	2.77029e-44	1.16722e-44		K15382//solute carrier family 50 (sugar transporter);K15382//solute carrier family 50 (sugar transporter)	GO:0043933//macromolecular complex subunit organization;GO:0022607//cellular component assembly;GO:0051260//protein homooligomerization;GO:0051259//protein oligomerization;GO:0071840//cellular component organization or biogenesis;GO:0065003//macromolecular complex assembly;GO:0044085//cellular component biogenesis;GO:0016043//cellular component organization;GO:0009987//cellular process;GO:0031226…
Carbohydrate metabolism	AT1G21540	13.14	5.91	4.67	1.27	0.51	0.59	AT1G21540	3.33022	10.0576	1.5567e-161	1.97217e-162		K01913//acetate---CoA ligase [EC:6.2.1.1]+ko00010//Glycolysis / Gluconeogenesis+ko01100//Metabolic pathways+ko01110//Biosynthesis of secondary metabolites+ko00620//Pyruvate metabolism+ko01200//Carbon metabolism+ko00630//Glyoxylate and dicarboxylate metabolism	GO:0006631//fatty acid metabolic process;GO:0032787//monocarboxylic acid metabolic process;GO:0044255//cellular lipid metabolic process;GO:0009987//cellular process;GO:0044237//cellular metabolic process;GO:0044238//primary metabolic process;GO:0071704//organic substance metabolic process;GO:0006082//organic acid metabolic process;GO:0043436//oxoacid metabolic process;GO:0006629//lipid metabolic …
Carbohydrate metabolism	AT1G21730	2.5	1.16	0.97	0.64	0.44	0.66	AT1G21730	1.41476	2.66616	8.85523e-19	7.35591e-19		K11498//centromeric protein E	GO:0006928//movement of cell or subcellular component;GO:0009987//cellular process;GO:0007017//microtubule-based process;GO:0007018//microtubule-based movement;GO:0099513//polymeric cytoskeletal fiber;GO:0071944//cell periphery;GO:0015630//microtubule cytoskeleton;GO:0043231//intracellular membrane-bounded organelle;GO:0005886//plasma membrane;GO:0044444//cytoplasmic part;GO:0005739//mitochondrio…
Carbohydrate metabolism	AT1G21970	8.96	0.87	1.67	0.46	0.69	0.96	LEC1	2.46607	5.52535	2.40834e-25	1.60887e-25		K08065//nuclear transcription Y subunit beta	GO:0042221//response to chemical;GO:0030522//intracellular receptor signaling pathway;GO:0007165//signal transduction;GO:0010604//positive regulation of macromolecule metabolic process;GO:0010468//regulation of gene expression;GO:1901701//cellular response to oxygen-containing compound;GO:0010033//response to organic substance;GO:0051171//regulation of nitrogen compound metabolic process;GO:00000…
Carbohydrate metabolism	AT1G22170	95.57	30.77	21.26	16.75	12.11	20.31	AT1G22170	1.60469	3.0413	1.46389e-264	1.12608e-265		K01834//2,3-bisphosphoglycerate-dependent phosphoglycerate mutase [EC:5.4.2.11]+ko00010//Glycolysis / Gluconeogenesis+ko01230//Biosynthesis of amino acids+ko01100//Metabolic pathways+ko01110//Biosynthesis of secondary metabolites+ko00260//Glycine, serine and threonine metabolism+ko01200//Carbon metabolism;K01834//2,3-bisphosphoglycerate-dependent phosphoglycerate mutase [EC:5.4.2.11]+ko00010//Gly…	GO:0009126//purine nucleoside monophosphate metabolic process;GO:0009179//purine ribonucleoside diphosphate metabolic process;GO:0006793//phosphorus metabolic process;GO:0006163//purine nucleotide metabolic process;GO:0009145//purine nucleoside triphosphate biosynthetic process;GO:0008152//metabolic process;GO:0019438//aromatic compound biosynthetic process;GO:0006082//organic acid metabolic proc…
Carbohydrate metabolism	AT1G22460	0.29	0.03	0	0	0	0.03	AT1G22460	3.60809	12.1939	0.00052543	0.000996659		K22733//magnesium transporter;K02941//large subunit ribosomal protein LP0+ko03010//Ribosome	GO:0006004//fucose metabolic process;GO:0071704//organic substance metabolic process;GO:0005975//carbohydrate metabolic process;GO:0044238//primary metabolic process;GO:0019318//hexose metabolic process;GO:0008152//metabolic process;GO:0044281//small molecule metabolic process;GO:0005996//monosaccharide metabolic process;GO:0044425//membrane part;GO:0016020//membrane;GO:0031224//intrinsic compone…
Carbohydrate metabolism	AT1G22650	1.98	0.15	0.15	0.09	0.03	0.03	A/N-InvD	4.04105	16.4617	7.69397e-19	6.37142e-19		K02986//small subunit ribosomal protein S4+ko03010//Ribosome;K02986//small subunit ribosomal protein S4+ko03010//Ribosome	GO:0044275//cellular carbohydrate catabolic process;GO:0044238//primary metabolic process;GO:0005985//sucrose metabolic process;GO:0005975//carbohydrate metabolic process;GO:0009311//oligosaccharide metabolic process;GO:0009056//catabolic process;GO:0016052//carbohydrate catabolic process;GO:0044248//cellular catabolic process;GO:0009313//oligosaccharide catabolic process;GO:0071704//organic subs…
Carbohydrate metabolism	AT1G23200	177.66	87.16	73.05	55.43	37.35	44.26	AT1G23200	1.3116	2.48216				K01051//pectinesterase [EC:3.1.1.11]+ko00040//Pentose and glucuronate interconversions+ko01100//Metabolic pathways	GO:0010393//galacturonan metabolic process;GO:1901575//organic substance catabolic process;GO:0042737//drug catabolic process;GO:0005975//carbohydrate metabolic process;GO:0009057//macromolecule catabolic process;GO:0044238//primary metabolic process;GO:0042545//cell wall modification;GO:0044237//cellular metabolic process;GO:0017144//drug metabolic process;GO:0071554//cell wall organization or b…
Carbohydrate metabolism	AT1G24360	325.13	107.04	72.9	64.79	51.23	61.53	AT1G24360	1.52072	2.86934				K00059//3-oxoacyl-[acyl-carrier protein] reductase [EC:1.1.1.100]+ko01100//Metabolic pathways+ko00061//Fatty acid biosynthesis+ko01212//Fatty acid metabolism+ko00780//Biotin metabolism	GO:0043436//oxoacid metabolic process;GO:0044237//cellular metabolic process;GO:0006633//fatty acid biosynthetic process;GO:0016053//organic acid biosynthetic process;GO:0071704//organic substance metabolic process;GO:0009058//biosynthetic process;GO:1901576//organic substance biosynthetic process;GO:0044249//cellular biosynthetic process;GO:0008152//metabolic process;GO:0044255//cellular lipid m…
Carbohydrate metabolism	AT1G24470	15.34	6.51	4.3	2.35	1.89	3.61	KCR2	1.75726	3.38055	1.52769e-46	6.13771e-47		K10251//17beta-estradiol 17-dehydrogenase / very-long-chain 3-oxoacyl-CoA reductase [EC:1.1.1.62 1.1.1.330]+ko01100//Metabolic pathways+ko01110//Biosynthesis of secondary metabolites+ko00062//Fatty acid elongation+ko01212//Fatty acid metabolism+ko01040//Biosynthesis of unsaturated fatty acids	GO:0043231//intracellular membrane-bounded organelle;GO:0005783//endoplasmic reticulum;GO:0044432//endoplasmic reticulum part;GO:0031224//intrinsic component of membrane;GO:0016020//membrane;GO:0005789//endoplasmic reticulum membrane;GO:0042175//nuclear outer membrane-endoplasmic reticulum membrane network;GO:0098827//endoplasmic reticulum subcompartment;GO:0043226//organelle;GO:0043227//membrane…
Carbohydrate metabolism	AT1G24650	0.44	0.11	0.16	0.02	0.06	0.02	AT1G24650	2.7012	6.50341	1.62971e-06	2.49269e-06		K00924//kinase [EC:2.7.1.-]	GO:1901564//organonitrogen compound metabolic process;GO:0043170//macromolecule metabolic process;GO:0009987//cellular process;GO:0044260//cellular macromolecule metabolic process;GO:0044267//cellular protein metabolic process;GO:0071704//organic substance metabolic process;GO:0044237//cellular metabolic process;GO:0044238//primary metabolic process;GO:0016310//phosphorylation;GO:0006793//phospho…
Carbohydrate metabolism	AT1G25054	5.06	5.55	2.3	0	3.6	1.56	LpxC3	1.29905	2.46067	4.34034e-16	4.02889e-16		K02535//UDP-3-O-[3-hydroxymyristoyl] N-acetylglucosamine deacetylase [EC:3.5.1.108]+ko01100//Metabolic pathways	GO:0016051//carbohydrate biosynthetic process;GO:0046493//lipid A metabolic process;GO:0006629//lipid metabolic process;GO:0005975//carbohydrate metabolic process;GO:0009245//lipid A biosynthetic process;GO:1901269//lipooligosaccharide metabolic process;GO:0008152//metabolic process;GO:0006643//membrane lipid metabolic process;GO:0009312//oligosaccharide biosynthetic process;GO:0006793//phosphoru…
Carbohydrate metabolism	AT1G26560	23.22	12.15	11.89	4.8	3.11	3.02	BGLU40	2.11828	4.34176	1.28923e-187	1.41423e-188		K01188//beta-glucosidase [EC:3.2.1.21]+ko01100//Metabolic pathways+ko00500//Starch and sucrose metabolism+ko01110//Biosynthesis of secondary metabolites+ko00460//Cyanoamino acid metabolism+ko00940//Phenylpropanoid biosynthesis	GO:0071704//organic substance metabolic process;GO:0005975//carbohydrate metabolic process;GO:0044238//primary metabolic process;GO:0008152//metabolic process;GO:0005576//extracellular region;GO:0043226//organelle;GO:0005623//cell;GO:0044444//cytoplasmic part;GO:0048046//apoplast;GO:0044424//intracellular part;GO:0044464//cell part;GO:0043229//intracellular organelle;GO:0005622//intracellular;GO:…
Carbohydrate metabolism	AT1G26570	10.81	14.26	12.72	4.38	2.75	2.55	UGD1	1.96654	3.9083	7.38622e-125	1.20359e-125		K00012//UDPglucose 6-dehydrogenase [EC:1.1.1.22]+ko00520//Amino sugar and nucleotide sugar metabolism+ko00040//Pentose and glucuronate interconversions+ko01100//Metabolic pathways+ko00053//Ascorbate and aldarate metabolism	GO:0071704//organic substance metabolic process;GO:0009058//biosynthetic process;GO:0006807//nitrogen compound metabolic process;GO:0030203//glycosaminoglycan metabolic process;GO:0006023//aminoglycan biosynthetic process;GO:1901576//organic substance biosynthetic process;GO:1901564//organonitrogen compound metabolic process;GO:0009059//macromolecule biosynthetic process;GO:0008152//metabolic pro…
Carbohydrate metabolism	AT1G27930	0.23	0.03	0.03	0	0	0.03	AT1G27930	3.34505	10.1616	0.00177181	0.00355064		K18801//glucuronoxylan 4-O-methyltransferase [EC:2.1.1.112]	GO:0005976//polysaccharide metabolic process;GO:0009987//cellular process;GO:0044085//cellular component biogenesis;GO:0044260//cellular macromolecule metabolic process;GO:0009058//biosynthetic process;GO:0009832//plant-type cell wall biogenesis;GO:0044238//primary metabolic process;GO:0044036//cell wall macromolecule metabolic process;GO:0044237//cellular metabolic process;GO:0044262//cellular c…
Carbohydrate metabolism	AT1G28300	1.03	0.19	0.24	0.05	0	0	LEC2	4.97732	31.5009	6.5741e-09	8.59099e-09	ABI3VP1	K01653//acetolactate synthase I/III small subunit [EC:2.2.1.6]+ko00290//Valine, leucine and isoleucine biosynthesis+ko00770//Pantothenate and CoA biosynthesis+ko01230//Biosynthesis of amino acids+ko01100//Metabolic pathways+ko00650//Butanoate metabolism+ko01110//Biosynthesis of secondary metabolites+ko01210//2-Oxocarboxylic acid metabolism+ko00660//C5-Branched dibasic acid metabolism;K00654//seri…	GO:0019222//regulation of metabolic process;GO:0050794//regulation of cellular process;GO:0046886//positive regulation of hormone biosynthetic process;GO:0061458//reproductive system development;GO:0071840//cellular component organization or biogenesis;GO:0006355//regulation of transcription, DNA-templated;GO:0044085//cellular component biogenesis;GO:0045893//positive regulation of transcription,…
Carbohydrate metabolism	AT1G28590	32.2	11.38	10.34	3.55	0.97	1.14	AT1G28590	3.26503	9.61329	4.79188e-239	4.19502e-240		K01206//alpha-L-fucosidase [EC:3.2.1.51]+ko00511//Other glycan degradation	GO:0008152//metabolic process;GO:0044238//primary metabolic process;GO:0006629//lipid metabolic process;GO:0071704//organic substance metabolic process;GO:0016042//lipid catabolic process;GO:0009056//catabolic process;GO:1901575//organic substance catabolic process;GO:0044464//cell part;GO:0030312//external encapsulating structure;GO:0005576//extracellular region;GO:0005618//cell wall;GO:0071944/…
Carbohydrate metabolism	AT1G29910	657.4	195.15	176.69	174.96	114.14	96.87	CAB3	1.42233	2.68018				K08912//light-harvesting complex II chlorophyll a/b binding protein 1+ko01100//Metabolic pathways+ko00196//Photosynthesis - antenna proteins	GO:0009314//response to radiation;GO:0015979//photosynthesis;GO:0044260//cellular macromolecule metabolic process;GO:0042221//response to chemical;GO:0009743//response to carbohydrate;GO:1901564//organonitrogen compound metabolic process;GO:0036211//protein modification process;GO:0009637//response to blue light;GO:0006091//generation of precursor metabolites and energy;GO:0050896//response to st…
Carbohydrate metabolism	AT1G29920	374.41	16.21	17.43	14.79	17.43	9.75	CAB2	3.28303	9.73396				K08912//light-harvesting complex II chlorophyll a/b binding protein 1+ko01100//Metabolic pathways+ko00196//Photosynthesis - antenna proteins	GO:0006464//cellular protein modification process;GO:0034284//response to monosaccharide;GO:0019538//protein metabolic process;GO:0019684//photosynthesis, light reaction;GO:0018298//protein-chromophore linkage;GO:1901564//organonitrogen compound metabolic process;GO:0006091//generation of precursor metabolites and energy;GO:0044238//primary metabolic process;GO:0009628//response to abiotic stimul…
Carbohydrate metabolism	AT1G30120	337	119.26	85.34	70.17	53.47	76.43	AT1G30120	1.45186	2.7356				K00162//pyruvate dehydrogenase E1 component beta subunit [EC:1.2.4.1]+ko00010//Glycolysis / Gluconeogenesis+ko00020//Citrate cycle (TCA cycle)+ko01100//Metabolic pathways+ko01110//Biosynthesis of secondary metabolites+ko00620//Pyruvate metabolism+ko01200//Carbon metabolism	GO:0046496//nicotinamide nucleotide metabolic process;GO:0009056//catabolic process;GO:0006631//fatty acid metabolic process;GO:0044248//cellular catabolic process;GO:0009145//purine nucleoside triphosphate biosynthetic process;GO:0009179//purine ribonucleoside diphosphate metabolic process;GO:0009166//nucleotide catabolic process;GO:1901566//organonitrogen compound biosynthetic process;GO:005118…
Carbohydrate metabolism	AT1G30520	0.78	0.06	0	0.12	0	0.11	AAE14	1.94066	3.83882	4.07621e-05	6.94094e-05		K14760//acyl-activating enzyme 14 [EC:6.2.1.26]+ko00130//Ubiquinone and other terpenoid-quinone biosynthesis+ko01100//Metabolic pathways+ko01110//Biosynthesis of secondary metabolites;K14760//acyl-activating enzyme 14 [EC:6.2.1.26]+ko00130//Ubiquinone and other terpenoid-quinone biosynthesis+ko01100//Metabolic pathways+ko01110//Biosynthesis of secondary metabolites;K14760//acyl-activating enzyme …	GO:0044281//small molecule metabolic process;GO:0042181//ketone biosynthetic process;GO:1901576//organic substance biosynthetic process;GO:0006732//coenzyme metabolic process;GO:0006766//vitamin metabolic process;GO:0009110//vitamin biosynthetic process;GO:0044283//small molecule biosynthetic process;GO:0051188//cofactor biosynthetic process;GO:0009108//coenzyme biosynthetic process;GO:1901663//q…
Carbohydrate metabolism	AT1G31070	29.89	18.43	14.58	11.66	10.63	7.17	GlcNAc1pUT1	1.08915	2.12749	2.96665e-93	6.40957e-94		K00972//UDP-N-acetylglucosamine/UDP-N-acetylgalactosamine diphosphorylase [EC:2.7.7.23 2.7.7.83]+ko00520//Amino sugar and nucleotide sugar metabolism+ko01100//Metabolic pathways;K00972//UDP-N-acetylglucosamine/UDP-N-acetylgalactosamine diphosphorylase [EC:2.7.7.23 2.7.7.83]+ko00520//Amino sugar and nucleotide sugar metabolism+ko01100//Metabolic pathways	GO:0071704//organic substance metabolic process;GO:0048731//system development;GO:0061458//reproductive system development;GO:0006139//nucleobase-containing compound metabolic process;GO:0003006//developmental process involved in reproduction;GO:0008152//metabolic process;GO:0044271//cellular nitrogen compound biosynthetic process;GO:0044249//cellular biosynthetic process;GO:0006048//UDP-N-acetyl…
Carbohydrate metabolism	AT1G32200	10.47	7.53	8	3.66	2.43	2.88	ATS1	1.5377	2.90331	9.40582e-66	2.80422e-66		K00630//glycerol-3-phosphate O-acyltransferase [EC:2.3.1.15]+ko01100//Metabolic pathways+ko00564//Glycerophospholipid metabolism+ko00561//Glycerolipid metabolism;K00630//glycerol-3-phosphate O-acyltransferase [EC:2.3.1.15]+ko01100//Metabolic pathways+ko00564//Glycerophospholipid metabolism+ko00561//Glycerolipid metabolism	GO:0006753//nucleoside phosphate metabolic process;GO:0009117//nucleotide metabolic process;GO:0009987//cellular process;GO:1901293//nucleoside phosphate biosynthetic process;GO:0009165//nucleotide biosynthetic process;GO:1901576//organic substance biosynthetic process;GO:0044271//cellular nitrogen compound biosynthetic process;GO:0008610//lipid biosynthetic process;GO:0046486//glycerolipid metab…
Carbohydrate metabolism	AT1G32900	20.69	6.44	5.47	3.68	2.97	6.38	GBSS1	1.34562	2.5414	6.00901e-77	1.5572e-77		K13679//granule-bound starch synthase [EC:2.4.1.242]+ko01100//Metabolic pathways+ko00500//Starch and sucrose metabolism+ko01110//Biosynthesis of secondary metabolites	GO:0043170//macromolecule metabolic process;GO:0044264//cellular polysaccharide metabolic process;GO:0044249//cellular biosynthetic process;GO:0009058//biosynthetic process;GO:0005975//carbohydrate metabolic process;GO:0009059//macromolecule biosynthetic process;GO:0005982//starch metabolic process;GO:0016051//carbohydrate biosynthetic process;GO:0005976//polysaccharide metabolic process;GO:00336…
Carbohydrate metabolism	AT1G32930	5.41	1.18	1.29	1.24	0.84	1.14	AT1G32930	1.30974	2.47898	1.97349e-14	1.95763e-14		K20856//beta-1,6-galactosyltransferase [EC:2.4.1.-]	GO:0048608//reproductive structure development;GO:1901566//organonitrogen compound biosynthetic process;GO:0009791//post-embryonic development;GO:0009793//embryo development ending in seed dormancy;GO:0008152//metabolic process;GO:0010154//fruit development;GO:0043412//macromolecule modification;GO:0006486//protein glycosylation;GO:0044267//cellular protein metabolic process;GO:0044260//cellular …
Carbohydrate metabolism	AT1G33800	3.63	0.94	0.82	0.2	0.15	0.21	GXMT1	3.27105	9.65349	9.35743e-26	6.16878e-26		K18801//glucuronoxylan 4-O-methyltransferase [EC:2.1.1.112]	GO:0044249//cellular biosynthetic process;GO:0010410//hemicellulose metabolic process;GO:0008152//metabolic process;GO:0070592//cell wall polysaccharide biosynthetic process;GO:0016051//carbohydrate biosynthetic process;GO:0043170//macromolecule metabolic process;GO:0070589//cellular component macromolecule biosynthetic process;GO:0071840//cellular component organization or biogenesis;GO:0044264/…
Carbohydrate metabolism	AT1G34130	17.13	7.2	5.36	5.2	4.43	5.03	STT3B	1.02641	2.03695	8.93682e-53	3.26236e-53		K07151//dolichyl-diphosphooligosaccharide---protein glycosyltransferase [EC:2.4.99.18]+ko04141//Protein processing in endoplasmic reticulum+ko00510//N-Glycan biosynthesis+ko01100//Metabolic pathways	GO:0070085//glycosylation;GO:0043413//macromolecule glycosylation;GO:0044260//cellular macromolecule metabolic process;GO:0009058//biosynthetic process;GO:0044237//cellular metabolic process;GO:1901576//organic substance biosynthetic process;GO:1901135//carbohydrate derivative metabolic process;GO:1901564//organonitrogen compound metabolic process;GO:0044249//cellular biosynthetic process;GO:0008…
Carbohydrate metabolism	AT1G34420	0.28	0.1	0.05	0.07	0.03	0.02	AT1G34420	1.85962	3.62913	0.000484708	0.00091596		K00924//kinase [EC:2.7.1.-];K17422//large subunit ribosomal protein L41	GO:0016021//integral component of membrane;GO:0031224//intrinsic component of membrane;GO:0016020//membrane;GO:0071944//cell periphery;GO:0005623//cell;GO:0044425//membrane part;GO:0005886//plasma membrane;GO:0044464//cell part;GO:0035639//purine ribonucleoside triphosphate binding;GO:0097367//carbohydrate derivative binding;GO:0016772//transferase activity, transferring phosphorus-containing gro…
Carbohydrate metabolism	AT1G34430	147.88	36.32	26.18	23.49	17.8	23.05	EMB3003	1.72351	3.30238				K00627//pyruvate dehydrogenase E2 component (dihydrolipoamide acetyltransferase) [EC:2.3.1.12]+ko00010//Glycolysis / Gluconeogenesis+ko00020//Citrate cycle (TCA cycle)+ko01100//Metabolic pathways+ko01110//Biosynthesis of secondary metabolites+ko00620//Pyruvate metabolism+ko01200//Carbon metabolism	GO:0009124//nucleoside monophosphate biosynthetic process;GO:0046034//ATP metabolic process;GO:0044238//primary metabolic process;GO:0009135//purine nucleoside diphosphate metabolic process;GO:0042866//pyruvate biosynthetic process;GO:0009987//cellular process;GO:1901564//organonitrogen compound metabolic process;GO:1901137//carbohydrate derivative biosynthetic process;GO:0009260//ribonucleotide …
Carbohydrate metabolism	AT1G34580	8.2	1.86	2.89	0.63	0.6	0.37	AT1G34580	3.01307	8.0728	1.33994e-73	3.60452e-74		K08150//MFS transporter, SP family, solute carrier family 2 (myo-inositol transporter), member 13;K08150//MFS transporter, SP family, solute carrier family 2 (myo-inositol transporter), member 13	GO:0005887//integral component of plasma membrane;GO:0016020//membrane;GO:0005623//cell;GO:0071944//cell periphery;GO:0005886//plasma membrane;GO:0031226//intrinsic component of plasma membrane;GO:0044425//membrane part;GO:0044464//cell part;GO:0016021//integral component of membrane;GO:0031224//intrinsic component of membrane;GO:0044459//plasma membrane part;GO:0005215//transporter activity;GO:0…
Carbohydrate metabolism	AT1G42430	8.85	3.91	4.23	3.26	2.64	2.21	AT1G42430	1.07024	2.09978	2.19228e-22	1.61321e-22		K16251//DNA-directed RNA polymerase V subunit 1 [EC:2.7.7.6];K16251//DNA-directed RNA polymerase V subunit 1 [EC:2.7.7.6]	GO:0032881//regulation of polysaccharide metabolic process;GO:0080090//regulation of primary metabolic process;GO:0050789//regulation of biological process;GO:0010675//regulation of cellular carbohydrate metabolic process;GO:0050794//regulation of cellular process;GO:0006109//regulation of carbohydrate metabolic process;GO:0060255//regulation of macromolecule metabolic process;GO:0065007//biologi…
Carbohydrate metabolism	AT1G44900	3.54	0.35	0.35	0.15	0.16	0.1	MCM2	3.40918	10.6235	1.00302e-44	4.18957e-45		K02540//DNA replication licensing factor MCM2 [EC:3.6.4.12]+ko03030//DNA replication;K02540//DNA replication licensing factor MCM2 [EC:3.6.4.12]+ko03030//DNA replication	GO:0010154//fruit development;GO:0071840//cellular component organization or biogenesis;GO:0050793//regulation of developmental process;GO:0009793//embryo development ending in seed dormancy;GO:0009059//macromolecule biosynthetic process;GO:0048316//seed development;GO:0050789//regulation of biological process;GO:0032392//DNA geometric change;GO:1901360//organic cyclic compound metabolic process;…
Carbohydrate metabolism	AT1G45130	10.21	1.64	1.32	1	0.96	0.82	BGAL5	2.16766	4.49293	6.60517e-64	2.02436e-64		K12309//beta-galactosidase [EC:3.2.1.23]+ko00600//Sphingolipid metabolism+ko00604//Glycosphingolipid biosynthesis - ganglio series+ko00531//Glycosaminoglycan degradation+ko00511//Other glycan degradation+ko01100//Metabolic pathways+ko00052//Galactose metabolism;K12309//beta-galactosidase [EC:3.2.1.23]+ko00600//Sphingolipid metabolism+ko00604//Glycosphingolipid biosynthesis - ganglio series+ko0053…	GO:0005975//carbohydrate metabolic process;GO:0008152//metabolic process;GO:0071704//organic substance metabolic process;GO:0044238//primary metabolic process;GO:0005773//vacuole;GO:0005623//cell;GO:0005622//intracellular;GO:0005618//cell wall;GO:0043227//membrane-bounded organelle;GO:0043229//intracellular organelle;GO:0044424//intracellular part;GO:0005737//cytoplasm;GO:0071944//cell periphery;…
Carbohydrate metabolism	AT1G45191	0.14	0.1	0.03	0.03	0	0	BGLU1	3.02312	8.12926	0.00594132	0.0127031		K01188//beta-glucosidase [EC:3.2.1.21]+ko01100//Metabolic pathways+ko00500//Starch and sucrose metabolism+ko01110//Biosynthesis of secondary metabolites+ko00460//Cyanoamino acid metabolism+ko00940//Phenylpropanoid biosynthesis;K01188//beta-glucosidase [EC:3.2.1.21]+ko01100//Metabolic pathways+ko00500//Starch and sucrose metabolism+ko01110//Biosynthesis of secondary metabolites+ko00460//Cyanoamino…	GO:0008152//metabolic process;GO:0044238//primary metabolic process;GO:0005975//carbohydrate metabolic process;GO:0071704//organic substance metabolic process;GO:0044425//membrane part;GO:0016020//membrane;GO:0031224//intrinsic component of membrane;GO:0016021//integral component of membrane;GO:0008422//beta-glucosidase activity;GO:0102483//scopolin beta-glucosidase activity;GO:0003824//catalytic…
Carbohydrate metabolism	AT1G47840	31.63	9.48	6.43	6.16	5.03	6.09	HXK3	1.46769	2.76578	4.31696e-100	8.78333e-101		K00844//hexokinase [EC:2.7.1.1]+ko00010//Glycolysis / Gluconeogenesis+ko00520//Amino sugar and nucleotide sugar metabolism+ko01100//Metabolic pathways+ko00052//Galactose metabolism+ko00051//Fructose and mannose metabolism+ko00500//Starch and sucrose metabolism+ko01110//Biosynthesis of secondary metabolites+ko01200//Carbon metabolism;K00844//hexokinase [EC:2.7.1.1]+ko00010//Glycolysis / Gluconeoge…	GO:0032787//monocarboxylic acid metabolic process;GO:0009058//biosynthetic process;GO:0019362//pyridine nucleotide metabolic process;GO:0019438//aromatic compound biosynthetic process;GO:0009127//purine nucleoside monophosphate biosynthetic process;GO:0006165//nucleoside diphosphate phosphorylation;GO:0051188//cofactor biosynthetic process;GO:0019359//nicotinamide nucleotide biosynthetic process;…
Carbohydrate metabolism	AT1G48100	10.6	3.45	1.77	0.55	0.41	0.25	AT1G48100	3.70401	13.0322	5.5954e-104	1.0977e-104		K01213//galacturan 1,4-alpha-galacturonidase [EC:3.2.1.67]+ko00040//Pentose and glucuronate interconversions+ko01100//Metabolic pathways	GO:0042545//cell wall modification;GO:0009825//multidimensional cell growth;GO:0016043//cellular component organization;GO:0042547//cell wall modification involved in multidimensional cell growth;GO:0071555//cell wall organization;GO:0005975//carbohydrate metabolic process;GO:0071704//organic substance metabolic process;GO:0008152//metabolic process;GO:0009827//plant-type cell wall modification;G…
Carbohydrate metabolism	AT1G48230	23.86	9.48	8.51	7.15	6.08	7.43	AT1G48230	1.02866	2.04013	2.04594e-52	7.50899e-53		K15285//solute carrier family 35, member E3;K15285//solute carrier family 35, member E3	GO:0008643//carbohydrate transport;GO:0071702//organic substance transport;GO:0051179//localization;GO:0051234//establishment of localization;GO:0006810//transport;GO:0031224//intrinsic component of membrane;GO:0044444//cytoplasmic part;GO:0016020//membrane;GO:0097708//intracellular vesicle;GO:0044422//organelle part;GO:0031982//vesicle;GO:0044446//intracellular organelle part;GO:0005737//cytopla…
Carbohydrate metabolism	AT1G48480	23.29	10.2	12.66	4.36	2.72	2.58	RKL1	2.26279	4.79917	1.28077e-252	1.05323e-253		K04733//interleukin-1 receptor-associated kinase 4 [EC:2.7.11.1]	GO:0005774//vacuolar membrane;GO:0005886//plasma membrane;GO:0044446//intracellular organelle part;GO:0016021//integral component of membrane;GO:0016020//membrane;GO:0044437//vacuolar part;GO:0005623//cell;GO:0044422//organelle part;GO:0043226//organelle;GO:0031224//intrinsic component of membrane;GO:0043227//membrane-bounded organelle;GO:0031090//organelle membrane;GO:0055044//symplast;GO:003005…
Carbohydrate metabolism	AT1G48740	0.25	0	0	0	0	0	AT1G48740	3.60809	12.1939	0.00908507	0.019943			GO:0031418//L-ascorbic acid binding;GO:0046872//metal ion binding;GO:0043167//ion binding;GO:0005506//iron ion binding;GO:0003824//catalytic activity;GO:0050662//coenzyme binding;GO:0043169//cation binding;GO:0005488//binding;GO:0043177//organic acid binding;GO:0031406//carboxylic acid binding;GO:0019842//vitamin binding;GO:0048037//cofactor binding;GO:0016491//oxidoreductase activity;GO:0048029/…
Carbohydrate metabolism	AT1G48850	41.42	20.47	18.45	13.69	11.63	13.2	EMB1144	1.06879	2.09767	1.21114e-98	2.49545e-99		K01736//chorismate synthase [EC:4.2.3.5]+ko01230//Biosynthesis of amino acids+ko01100//Metabolic pathways+ko01110//Biosynthesis of secondary metabolites+ko00400//Phenylalanine, tyrosine and tryptophan biosynthesis;K01736//chorismate synthase [EC:4.2.3.5]+ko01230//Biosynthesis of amino acids+ko01100//Metabolic pathways+ko01110//Biosynthesis of secondary metabolites+ko00400//Phenylalanine, tyrosine…	GO:0044283//small molecule biosynthetic process;GO:1901564//organonitrogen compound metabolic process;GO:0046417//chorismate metabolic process;GO:0043648//dicarboxylic acid metabolic process;GO:0006520//cellular amino acid metabolic process;GO:0044237//cellular metabolic process;GO:0009058//biosynthetic process;GO:0008652//cellular amino acid biosynthetic process;GO:0016053//organic acid biosynth…
Carbohydrate metabolism	AT1G49270	0.1	0	0.02	0	0	0	PERK7	3.34505	10.1616	0.0170803	0.0392454		K04733//interleukin-1 receptor-associated kinase 4 [EC:2.7.11.1]	GO:0044260//cellular macromolecule metabolic process;GO:0044237//cellular metabolic process;GO:0006464//cellular protein modification process;GO:0044267//cellular protein metabolic process;GO:0009987//cellular process;GO:0006807//nitrogen compound metabolic process;GO:0043412//macromolecule modification;GO:0006468//protein phosphorylation;GO:1901564//organonitrogen compound metabolic process;GO:0…
Carbohydrate metabolism	AT1G50240	2.39	0.32	0.42	0.36	0.36	0.44	FU	1.46788	2.76615	4.53835e-19	3.71692e-19		K06228//fused [EC:2.7.11.1];K06228//fused [EC:2.7.11.1]	GO:0048646//anatomical structure formation involved in morphogenesis;GO:0071840//cellular component organization or biogenesis;GO:0000280//nuclear division;GO:0022412//cellular process involved in reproduction in multicellular organism;GO:0000911//cytokinesis by cell plate formation;GO:0032504//multicellular organism reproduction;GO:0000281//mitotic cytokinesis;GO:0140013//meiotic nuclear divisio…
Carbohydrate metabolism	AT1G50490	18.4	2.48	2.55	1.72	2.01	1.3	UBC20	2.22335	4.66976	8.87495e-51	3.33268e-51		K06688//ubiquitin-conjugating enzyme E2 C [EC:2.3.2.23]+ko04120//Ubiquitin mediated proteolysis	GO:0044248//cellular catabolic process;GO:0019538//protein metabolic process;GO:1901564//organonitrogen compound metabolic process;GO:0006508//proteolysis;GO:0009987//cellular process;GO:0044267//cellular protein metabolic process;GO:0044257//cellular protein catabolic process;GO:0030163//protein catabolic process;GO:0043170//macromolecule metabolic process;GO:0019941//modification-dependent prot…
Carbohydrate metabolism	AT1G50700	2.55	1.37	1.22	0.8	0.95	0.79	CPK33	1.02312	2.03231	4.74741e-09	6.15347e-09		K13412//calcium-dependent protein kinase [EC:2.7.11.1]+ko04626//Plant-pathogen interaction;K13412//calcium-dependent protein kinase [EC:2.7.11.1]+ko04626//Plant-pathogen interaction;K13412//calcium-dependent protein kinase [EC:2.7.11.1]+ko04626//Plant-pathogen interaction	GO:0043168//anion binding;GO:0043169//cation binding;GO:0005509//calcium ion binding;GO:0036094//small molecule binding;GO:0030554//adenyl nucleotide binding;GO:0097367//carbohydrate derivative binding;GO:0032555//purine ribonucleotide binding;GO:0046872//metal ion binding;GO:0016772//transferase activity, transferring phosphorus-containing groups;GO:0016301//kinase activity;GO:0008144//drug bind…
Carbohydrate metabolism	AT1G51460	0.5	0.15	0.12	0.02	0.07	0.12	ABCG13	1.8532	3.613	0.00010359	0.000182663		K05681//ATP-binding cassette, subfamily G (WHITE), member 2+ko02010//ABC transporters;K21396//ATP-binding cassette, subfamily G (WHITE), eye pigment precursor transporter	GO:0007275//multicellular organism development;GO:0007389//pattern specification process;GO:0032502//developmental process;GO:0009651//response to salt stress;GO:0051179//localization;GO:0055085//transmembrane transport;GO:0048856//anatomical structure development;GO:0006950//response to stress;GO:0051234//establishment of localization;GO:0032501//multicellular organismal process;GO:0006810//tran…
Carbohydrate metabolism	AT1G51850	0.13	0	0	0	0	0	AT1G51850	3.60809	12.1939	0.00908507	0.019943		K16224//senescence-induced receptor-like serine/threonine-protein kinase+ko04016//MAPK signaling pathway - plant+ko04626//Plant-pathogen interaction;K04733//interleukin-1 receptor-associated kinase 4 [EC:2.7.11.1];K16224//senescence-induced receptor-like serine/threonine-protein kinase+ko04016//MAPK signaling pathway - plant+ko04626//Plant-pathogen interaction;K04733//interleukin-1 receptor-assoc…	GO:0055044//symplast;GO:0044425//membrane part;GO:0071944//cell periphery;GO:0009506//plasmodesma;GO:0030054//cell junction;GO:0005886//plasma membrane;GO:0016021//integral component of membrane;GO:0031224//intrinsic component of membrane;GO:0005623//cell;GO:0044464//cell part;GO:0005911//cell-cell junction;GO:0016020//membrane;GO:0017076//purine nucleotide binding;GO:0032555//purine ribonucleoti…
Carbohydrate metabolism	AT1G52290	0.64	0.11	0	0.05	0.05	0	PERK15	2.83048	7.1131	4.04976e-06	6.38653e-06		K04733//interleukin-1 receptor-associated kinase 4 [EC:2.7.11.1];K04733//interleukin-1 receptor-associated kinase 4 [EC:2.7.11.1]	GO:0006793//phosphorus metabolic process;GO:0006796//phosphate-containing compound metabolic process;GO:0044260//cellular macromolecule metabolic process;GO:0006468//protein phosphorylation;GO:0008152//metabolic process;GO:0006807//nitrogen compound metabolic process;GO:0043170//macromolecule metabolic process;GO:0044237//cellular metabolic process;GO:0071704//organic substance metabolic process;…
Carbohydrate metabolism	AT1G52670	213.31	96.21	68.35	54.58	42.27	54.23	AT1G52670	1.3355	2.52362				K02160//acetyl-CoA carboxylase biotin carboxyl carrier protein+ko00640//Propanoate metabolism+ko01100//Metabolic pathways+ko01110//Biosynthesis of secondary metabolites+ko00061//Fatty acid biosynthesis+ko01212//Fatty acid metabolism+ko00620//Pyruvate metabolism+ko01200//Carbon metabolism	GO:0009058//biosynthetic process;GO:0043436//oxoacid metabolic process;GO:0006631//fatty acid metabolic process;GO:0016053//organic acid biosynthetic process;GO:0044255//cellular lipid metabolic process;GO:0006633//fatty acid biosynthetic process;GO:1901576//organic substance biosynthetic process;GO:0008152//metabolic process;GO:0006082//organic acid metabolic process;GO:0044283//small molecule b…
Carbohydrate metabolism	AT1G53050	22.31	18.14	16.87	10.12	7.52	9.59	AT1G53050	1.08907	2.12737	7.12383e-125	1.15975e-125		K08819//cyclin-dependent kinase 12/13 [EC:2.7.11.22 2.7.11.23];K08819//cyclin-dependent kinase 12/13 [EC:2.7.11.22 2.7.11.23]	GO:0006464//cellular protein modification process;GO:1901564//organonitrogen compound metabolic process;GO:0016310//phosphorylation;GO:0044260//cellular macromolecule metabolic process;GO:0071704//organic substance metabolic process;GO:0008152//metabolic process;GO:0044237//cellular metabolic process;GO:0044238//primary metabolic process;GO:0043412//macromolecule modification;GO:0019538//protein …
Carbohydrate metabolism	AT1G53060	0.34	0	0	0.06	0	0	AT1G53060	2.60809	6.09694	0.0195359	0.0454271		K04733//interleukin-1 receptor-associated kinase 4 [EC:2.7.11.1]	GO:0030246//carbohydrate binding;GO:0005488//binding;
Carbohydrate metabolism	AT1G53140	1.71	0.06	0.23	0.06	0.06	0.13	DRP5A	3.00802	8.04458	1.21912e-17	1.06302e-17		K01528//dynamin GTPase [EC:3.6.5.5]+ko04144//Endocytosis;K17065//dynamin 1-like protein [EC:3.6.5.5]	GO:0061640//cytoskeleton-dependent cytokinesis;GO:1903047//mitotic cell cycle process;GO:0000281//mitotic cytokinesis;GO:0009987//cellular process;GO:0022402//cell cycle process;GO:0032506//cytokinetic process;GO:0000910//cytokinesis;GO:0051301//cell division;GO:1902410//mitotic cytokinetic process;GO:0000278//mitotic cell cycle;GO:0007049//cell cycle;GO:0000911//cytokinesis by cell plate formati…
Carbohydrate metabolism	AT1G53500	28.71	6.78	6.65	3.32	3.27	3.26	MUM4	2.10263	4.29493	2.95894e-204	3.00341e-205		K12450//UDP-glucose 4,6-dehydratase [EC:4.2.1.76]+ko00520//Amino sugar and nucleotide sugar metabolism	GO:1901137//carbohydrate derivative biosynthetic process;GO:0048608//reproductive structure development;GO:0006793//phosphorus metabolic process;GO:0071704//organic substance metabolic process;GO:0007275//multicellular organism development;GO:0034641//cellular nitrogen compound metabolic process;GO:0044249//cellular biosynthetic process;GO:0009791//post-embryonic development;GO:0008152//metabolic…
Carbohydrate metabolism	AT1G53520	122.32	30.13	17.67	15.23	11.18	18.29	FAP3	1.94912	3.8614	1.41416e-302	9.63383e-304		K01859//chalcone isomerase [EC:5.5.1.6]+ko01100//Metabolic pathways+ko01110//Biosynthesis of secondary metabolites+ko00941//Flavonoid biosynthesis	GO:0019752//carboxylic acid metabolic process;GO:0044281//small molecule metabolic process;GO:0008152//metabolic process;GO:0044238//primary metabolic process;GO:0043436//oxoacid metabolic process;GO:0006082//organic acid metabolic process;GO:0006629//lipid metabolic process;GO:0032787//monocarboxylic acid metabolic process;GO:0044255//cellular lipid metabolic process;GO:0044237//cellular metabol…
Carbohydrate metabolism	AT1G54560	0.19	0.07	0.02	0.05	0.01	0	XIE	2.28616	4.87755	0.000117566	0.000208345		K10357//myosin V;K10357//myosin V	GO:0016043//cellular component organization;GO:0030029//actin filament-based process;GO:0007015//actin filament organization;GO:0097435//supramolecular fiber organization;GO:0006996//organelle organization;GO:0071840//cellular component organization or biogenesis;GO:0030036//actin cytoskeleton organization;GO:0007010//cytoskeleton organization;GO:0009987//cellular process;GO:0044464//cell part;GO…
Carbohydrate metabolism	AT1G55120	6.01	2.97	3.25	1.71	1.61	0.89	FRUCT5	1.55514	2.93862	2.16524e-33	1.15811e-33		K01193//beta-fructofuranosidase [EC:3.2.1.26]+ko01100//Metabolic pathways+ko00052//Galactose metabolism+ko00500//Starch and sucrose metabolism;K01193//beta-fructofuranosidase [EC:3.2.1.26]+ko01100//Metabolic pathways+ko00052//Galactose metabolism+ko00500//Starch and sucrose metabolism;K01193//beta-fructofuranosidase [EC:3.2.1.26]+ko01100//Metabolic pathways+ko00052//Galactose metabolism+ko00500//…	GO:0008152//metabolic process;GO:0005975//carbohydrate metabolic process;GO:0044238//primary metabolic process;GO:0071704//organic substance metabolic process;GO:0005773//vacuole;GO:0005737//cytoplasm;GO:0005618//cell wall;GO:0005622//intracellular;GO:0016020//membrane;GO:0043227//membrane-bounded organelle;GO:0030312//external encapsulating structure;GO:0044464//cell part;GO:0005623//cell;GO:004…
Carbohydrate metabolism	AT1G55200	1.16	0.05	0.08	0.05	0.05	0.03	AT1G55200	3.55918	11.7874	5.73799e-13	6.06973e-13		K04733//interleukin-1 receptor-associated kinase 4 [EC:2.7.11.1];K04733//interleukin-1 receptor-associated kinase 4 [EC:2.7.11.1];K04733//interleukin-1 receptor-associated kinase 4 [EC:2.7.11.1];K04733//interleukin-1 receptor-associated kinase 4 [EC:2.7.11.1]	GO:0071704//organic substance metabolic process;GO:0044237//cellular metabolic process;GO:0016310//phosphorylation;GO:0009987//cellular process;GO:0036211//protein modification process;GO:0006793//phosphorus metabolic process;GO:0044267//cellular protein metabolic process;GO:0043170//macromolecule metabolic process;GO:0006807//nitrogen compound metabolic process;GO:0006468//protein phosphorylatio…
Carbohydrate metabolism	AT1G55740	15.25	6.01	5.21	2.7	2.66	2.32	SIP1	1.79015	3.4585	6.29995e-107	1.20246e-107		K06617//raffinose synthase [EC:2.4.1.82]+ko00052//Galactose metabolism	GO:0008152//metabolic process;GO:0044238//primary metabolic process;GO:0005975//carbohydrate metabolic process;GO:0009311//oligosaccharide metabolic process;GO:0016051//carbohydrate biosynthetic process;GO:1901576//organic substance biosynthetic process;GO:0009312//oligosaccharide biosynthetic process;GO:0071704//organic substance metabolic process;GO:0009058//biosynthetic process;GO:0010325//raf…
Carbohydrate metabolism	AT1G56050	3.28	1.4	1.44	1.07	1.05	0.53	AT1G56050	1.20245	2.3013	1.96195e-09	2.49183e-09		K19788//obg-like ATPase 1	GO:0044434//chloroplast part;GO:0009532//plastid stroma;GO:0043226//organelle;GO:0044424//intracellular part;GO:0043231//intracellular membrane-bounded organelle;GO:0044435//plastid part;GO:0043229//intracellular organelle;GO:0044446//intracellular organelle part;GO:0009507//chloroplast;GO:0005737//cytoplasm;GO:0005623//cell;GO:0043227//membrane-bounded organelle;GO:0044464//cell part;GO:0005622/…
Carbohydrate metabolism	AT1G58370	0.48	0.31	0.32	0.12	0.13	0.13	RXF12	1.51789	2.86372	3.90263e-06	6.1468e-06		K01181//endo-1,4-beta-xylanase [EC:3.2.1.8];K01181//endo-1,4-beta-xylanase [EC:3.2.1.8]	GO:0044238//primary metabolic process;GO:0000272//polysaccharide catabolic process;GO:0044260//cellular macromolecule metabolic process;GO:0043170//macromolecule metabolic process;GO:0005976//polysaccharide metabolic process;GO:0009987//cellular process;GO:0044036//cell wall macromolecule metabolic process;GO:0010383//cell wall polysaccharide metabolic process;GO:1901575//organic substance catabo…
Carbohydrate metabolism	AT1G59540	1.91	0.35	0.41	0.34	0.31	0.24	ZCF125	1.585	3.00008	3.56813e-11	4.12361e-11		K11498//centromeric protein E;K11498//centromeric protein E	GO:0007017//microtubule-based process;GO:0006928//movement of cell or subcellular component;GO:0009987//cellular process;GO:0007018//microtubule-based movement;GO:0044446//intracellular organelle part;GO:0005623//cell;GO:0005871//kinesin complex;GO:0043228//non-membrane-bounded organelle;GO:0044430//cytoskeletal part;GO:0044464//cell part;GO:0005856//cytoskeleton;GO:0005622//intracellular;GO:0099…
Carbohydrate metabolism	AT1G59620	0.52	0.28	0.39	0.25	0.18	0.04	CW9	1.31	2.47942	3.54854e-05	6.00958e-05		K13457//disease resistance protein RPM1+ko04626//Plant-pathogen interaction;K13457//disease resistance protein RPM1+ko04626//Plant-pathogen interaction	GO:0097159//organic cyclic compound binding;GO:0036094//small molecule binding;GO:0097367//carbohydrate derivative binding;GO:0017076//purine nucleotide binding;GO:0032553//ribonucleotide binding;GO:0030554//adenyl nucleotide binding;GO:1901363//heterocyclic compound binding;GO:0043168//anion binding;GO:0032555//purine ribonucleotide binding;GO:1901265//nucleoside phosphate binding;GO:0043167//io…
Carbohydrate metabolism	AT1G60095	0.81	0.81	1.88	0.68	0.1	0.13	AT1G60095	2.01018	4.02834	1.82957e-13	1.88732e-13		K03695//ATP-dependent Clp protease ATP-binding subunit ClpB;K04733//interleukin-1 receptor-associated kinase 4 [EC:2.7.11.1];K03695//ATP-dependent Clp protease ATP-binding subunit ClpB;K04733//interleukin-1 receptor-associated kinase 4 [EC:2.7.11.1]	GO:0030246//carbohydrate binding;GO:0005488//binding;
Carbohydrate metabolism	AT1G60630	6.17	1	0.98	0.22	0.05	0.33	AT1G60630	3.8001	13.9298	1.80387e-68	5.20284e-69		K04733//interleukin-1 receptor-associated kinase 4 [EC:2.7.11.1]	GO:0005623//cell;GO:0071944//cell periphery;GO:0005886//plasma membrane;GO:0031224//intrinsic component of membrane;GO:0016020//membrane;GO:0016021//integral component of membrane;GO:0044425//membrane part;GO:0044464//cell part;GO:0000166//nucleotide binding;GO:0005524//ATP binding;GO:0003824//catalytic activity;GO:0140096//catalytic activity, acting on a protein;GO:0030554//adenyl nucleotide bin…
Carbohydrate metabolism	AT1G60810	52.9	12.15	8.29	5.69	4.28	6.74	ACLA-2	2.15317	4.44804	6.81546e-220	6.38018e-221		K01648//ATP citrate (pro-S)-lyase [EC:2.3.3.8]+ko00020//Citrate cycle (TCA cycle)+ko01100//Metabolic pathways+ko01110//Biosynthesis of secondary metabolites;K01648//ATP citrate (pro-S)-lyase [EC:2.3.3.8]+ko00020//Citrate cycle (TCA cycle)+ko01100//Metabolic pathways+ko01110//Biosynthesis of secondary metabolites	GO:0034030//ribonucleoside bisphosphate biosynthetic process;GO:0008152//metabolic process;GO:0051186//cofactor metabolic process;GO:0072522//purine-containing compound biosynthetic process;GO:0044249//cellular biosynthetic process;GO:1901135//carbohydrate derivative metabolic process;GO:0018130//heterocycle biosynthetic process;GO:0009150//purine ribonucleotide metabolic process;GO:0019693//ribo…
Carbohydrate metabolism	AT1G61810	8.85	12.7	19.66	2.64	4.13	1.7	BGLU45	2.30911	4.95578	3.60645e-156	4.77143e-157		K05350//beta-glucosidase [EC:3.2.1.21]+ko01100//Metabolic pathways+ko00500//Starch and sucrose metabolism+ko01110//Biosynthesis of secondary metabolites+ko00460//Cyanoamino acid metabolism+ko00940//Phenylpropanoid biosynthesis;K05350//beta-glucosidase [EC:3.2.1.21]+ko01100//Metabolic pathways+ko00500//Starch and sucrose metabolism+ko01110//Biosynthesis of secondary metabolites+ko00460//Cyanoamino…	GO:1901360//organic cyclic compound metabolic process;GO:0009058//biosynthetic process;GO:0071704//organic substance metabolic process;GO:0019748//secondary metabolic process;GO:0009698//phenylpropanoid metabolic process;GO:0044550//secondary metabolite biosynthetic process;GO:0044238//primary metabolic process;GO:0044249//cellular biosynthetic process;GO:1901362//organic cyclic compound biosynth…
Carbohydrate metabolism	AT1G62640	77.53	25.87	17.79	16.76	15.72	19.76	AT1G62640	1.2316	2.34828	1.18157e-203	1.2065e-204		K00648//3-oxoacyl-[acyl-carrier-protein] synthase III [EC:2.3.1.180]+ko01100//Metabolic pathways+ko00061//Fatty acid biosynthesis+ko01212//Fatty acid metabolism;K00648//3-oxoacyl-[acyl-carrier-protein] synthase III [EC:2.3.1.180]+ko01100//Metabolic pathways+ko00061//Fatty acid biosynthesis+ko01212//Fatty acid metabolism	GO:0006631//fatty acid metabolic process;GO:0044281//small molecule metabolic process;GO:0006082//organic acid metabolic process;GO:0016053//organic acid biosynthetic process;GO:0032787//monocarboxylic acid metabolic process;GO:1901576//organic substance biosynthetic process;GO:0043436//oxoacid metabolic process;GO:0006633//fatty acid biosynthetic process;GO:0044237//cellular metabolic process;GO…
Carbohydrate metabolism	AT1G62660	4.89	6.34	9.21	2.52	3.38	2.45	AT1G62660	1.26147	2.3974	3.47402e-44	1.46478e-44		K01193//beta-fructofuranosidase [EC:3.2.1.26]+ko01100//Metabolic pathways+ko00052//Galactose metabolism+ko00500//Starch and sucrose metabolism;K01193//beta-fructofuranosidase [EC:3.2.1.26]+ko01100//Metabolic pathways+ko00052//Galactose metabolism+ko00500//Starch and sucrose metabolism;K01193//beta-fructofuranosidase [EC:3.2.1.26]+ko01100//Metabolic pathways+ko00052//Galactose metabolism+ko00500//…	GO:0009617//response to bacterium;GO:0009607//response to biotic stimulus;GO:0044262//cellular carbohydrate metabolic process;GO:0032870//cellular response to hormone stimulus;GO:0023052//signaling;GO:0008152//metabolic process;GO:0009311//oligosaccharide metabolic process;GO:0001101//response to acid chemical;GO:0009738//abscisic acid-activated signaling pathway;GO:0009651//response to salt stre…
Carbohydrate metabolism	AT1G62750	21.89	7.62	6.73	4.46	3.9	5.15	SCO1	1.43553	2.70482	7.80577e-110	1.4425e-110		K02355//elongation factor G	GO:1903008//organelle disassembly;GO:0043933//macromolecular complex subunit organization;GO:0071840//cellular component organization or biogenesis;GO:0022411//cellular component disassembly;GO:0007275//multicellular organism development;GO:0032501//multicellular organismal process;GO:0009987//cellular process;GO:0009657//plastid organization;GO:0009658//chloroplast organization;GO:0009791//post-…
Carbohydrate metabolism	AT1G63660	5.9	2.91	2.27	2	1.63	1.09	AT1G63660	1.23348	2.35134	1.88273e-22	1.38256e-22		K01951//GMP synthase (glutamine-hydrolysing) [EC:6.3.5.2]+ko00230//Purine metabolism+ko01100//Metabolic pathways;K01951//GMP synthase (glutamine-hydrolysing) [EC:6.3.5.2]+ko00230//Purine metabolism+ko01100//Metabolic pathways	GO:0009152//purine ribonucleotide biosynthetic process;GO:0042451//purine nucleoside biosynthetic process;GO:0009126//purine nucleoside monophosphate metabolic process;GO:0009127//purine nucleoside monophosphate biosynthetic process;GO:1901293//nucleoside phosphate biosynthetic process;GO:0044238//primary metabolic process;GO:0044281//small molecule metabolic process;GO:1901564//organonitrogen co…
Carbohydrate metabolism	AT1G64190	52.46	19.78	12.59	16.21	12.44	14.03	AT1G64190	1.00127	2.00176	1.12895e-96	2.35864e-97		K00033//6-phosphogluconate dehydrogenase [EC:1.1.1.44 1.1.1.343]+ko00030//Pentose phosphate pathway+ko01100//Metabolic pathways+ko01110//Biosynthesis of secondary metabolites+ko01200//Carbon metabolism+ko00480//Glutathione metabolism	GO:0006753//nucleoside phosphate metabolic process;GO:0019752//carboxylic acid metabolic process;GO:0006739//NADP metabolic process;GO:0032787//monocarboxylic acid metabolic process;GO:0006081//cellular aldehyde metabolic process;GO:0006082//organic acid metabolic process;GO:0044262//cellular carbohydrate metabolic process;GO:0009651//response to salt stress;GO:0006950//response to stress;GO:0050…
Carbohydrate metabolism	AT1G65250	0.33	0.26	0.15	0.15	0.1	0	AT1G65250	1.5377	2.90331	0.00452433	0.00952788		K04733//interleukin-1 receptor-associated kinase 4 [EC:2.7.11.1]	GO:0016020//membrane;GO:0071944//cell periphery;GO:0005886//plasma membrane;GO:0005623//cell;GO:0044464//cell part;GO:0036094//small molecule binding;GO:0097367//carbohydrate derivative binding;GO:0032553//ribonucleotide binding;GO:1901265//nucleoside phosphate binding;GO:0016740//transferase activity;GO:0016772//transferase activity, transferring phosphorus-containing groups;GO:0043167//ion bind…
Carbohydrate metabolism	AT1G65370	9.57	3.33	1.51	1.76	2.37	2.37	AT1G65370	1.1571	2.23009	4.02507e-17	3.57563e-17		K10523//speckle-type POZ protein	GO:0016021//integral component of membrane;GO:0016020//membrane;GO:0031224//intrinsic component of membrane;GO:0044425//membrane part;GO:0097159//organic cyclic compound binding;GO:0016301//kinase activity;GO:1901265//nucleoside phosphate binding;GO:0005524//ATP binding;GO:0004672//protein kinase activity;GO:1901363//heterocyclic compound binding;GO:0000166//nucleotide binding;GO:0097367//carbohy…
Carbohydrate metabolism	AT1G65590	6.41	5.19	5.55	1.48	1.79	2.26	HEXO3	1.63921	3.11495	4.31382e-54	1.54529e-54		K12373//hexosaminidase [EC:3.2.1.52]+ko00603//Glycosphingolipid biosynthesis - globo and isoglobo series+ko00604//Glycosphingolipid biosynthesis - ganglio series+ko00531//Glycosaminoglycan degradation+ko00520//Amino sugar and nucleotide sugar metabolism+ko00511//Other glycan degradation+ko01100//Metabolic pathways	GO:0008152//metabolic process;GO:0071704//organic substance metabolic process;GO:0005975//carbohydrate metabolic process;GO:0044238//primary metabolic process;GO:0005618//cell wall;GO:0016020//membrane;GO:0009505//plant-type cell wall;GO:0005886//plasma membrane;GO:0005623//cell;GO:0030312//external encapsulating structure;GO:0071944//cell periphery;GO:0044464//cell part;GO:0102148//N-acetyl-beta…
Carbohydrate metabolism	AT1G66880	0.91	0.74	0.34	0.18	0.12	0.19	AT1G66880	1.95724	3.88317	1.18353e-12	1.27171e-12		K04733//interleukin-1 receptor-associated kinase 4 [EC:2.7.11.1];K04733//interleukin-1 receptor-associated kinase 4 [EC:2.7.11.1];K04733//interleukin-1 receptor-associated kinase 4 [EC:2.7.11.1]	GO:0071944//cell periphery;GO:0044425//membrane part;GO:0016021//integral component of membrane;GO:0005886//plasma membrane;GO:0044464//cell part;GO:0016020//membrane;GO:0005623//cell;GO:0031224//intrinsic component of membrane;GO:0036094//small molecule binding;GO:0003824//catalytic activity;GO:0005524//ATP binding;GO:0017076//purine nucleotide binding;GO:0140096//catalytic activity, acting on a…
Carbohydrate metabolism	AT1G66940	0.76	0	0.04	0.04	0	0	AT1G66940	4.27105	19.307	7.69936e-06	1.23908e-05		K04733//interleukin-1 receptor-associated kinase 4 [EC:2.7.11.1];K04733//interleukin-1 receptor-associated kinase 4 [EC:2.7.11.1];K04733//interleukin-1 receptor-associated kinase 4 [EC:2.7.11.1];K04733//interleukin-1 receptor-associated kinase 4 [EC:2.7.11.1]	GO:0016020//membrane;GO:0044425//membrane part;GO:0016021//integral component of membrane;GO:0031224//intrinsic component of membrane;GO:0001871//pattern binding;GO:0030247//polysaccharide binding;GO:0030246//carbohydrate binding;GO:0016301//kinase activity;GO:0016740//transferase activity;GO:0003824//catalytic activity;GO:0016772//transferase activity, transferring phosphorus-containing groups;G…
Carbohydrate metabolism	AT1G67510	2.67	1.04	0.74	0.63	0.73	0.56	AT1G67510	1.21033	2.3139	2.74529e-11	3.15725e-11		K04733//interleukin-1 receptor-associated kinase 4 [EC:2.7.11.1];K20718//LRR receptor-like serine/threonine-protein kinase ERECTA [EC:2.7.11.1]+ko04016//MAPK signaling pathway - plant	GO:0031224//intrinsic component of membrane;GO:0044464//cell part;GO:0016021//integral component of membrane;GO:0005886//plasma membrane;GO:0071944//cell periphery;GO:0016020//membrane;GO:0005623//cell;GO:0044425//membrane part;GO:0016773//phosphotransferase activity, alcohol group as acceptor;GO:1901363//heterocyclic compound binding;GO:0032555//purine ribonucleotide binding;GO:0005488//binding;…
Carbohydrate metabolism	AT1G67750	1.73	0.03	0	0	0	0.03	AT1G67750	5.75104	53.8563	2.84286e-14	2.83599e-14		K01728//pectate lyase [EC:4.2.2.2]+ko00040//Pentose and glucuronate interconversions	GO:0045488//pectin metabolic process;GO:0016052//carbohydrate catabolic process;GO:0000272//polysaccharide catabolic process;GO:0005975//carbohydrate metabolic process;GO:0009987//cellular process;GO:0044237//cellular metabolic process;GO:0005976//polysaccharide metabolic process;GO:0071704//organic substance metabolic process;GO:0017144//drug metabolic process;GO:1901575//organic substance catab…
Carbohydrate metabolism	AT1G68560	19.77	0.77	0.72	0.36	0.7	0.2	XYL1	4.06109	16.6921	8.79435e-263	6.85835e-264		K15925//alpha-D-xyloside xylohydrolase [EC:3.2.1.177]	GO:0045491//xylan metabolic process;GO:0071555//cell wall organization;GO:0008152//metabolic process;GO:0050896//response to stimulus;GO:0005976//polysaccharide metabolic process;GO:0010035//response to inorganic substance;GO:0010410//hemicellulose metabolic process;GO:0044042//glucan metabolic process;GO:0044264//cellular polysaccharide metabolic process;GO:0044262//cellular carbohydrate metabol…
Carbohydrate metabolism	AT1G70250	1.11	0.39	0.26	0.19	0.22	0.24	AT1G70250	1.42648	2.6879	4.69327e-07	6.88722e-07		K04733//interleukin-1 receptor-associated kinase 4 [EC:2.7.11.1]	GO:0031224//intrinsic component of membrane;GO:0016021//integral component of membrane;GO:0016020//membrane;GO:0044425//membrane part;GO:0030554//adenyl nucleotide binding;GO:0043168//anion binding;GO:0016773//phosphotransferase activity, alcohol group as acceptor;GO:0036094//small molecule binding;GO:0017076//purine nucleotide binding;GO:0005488//binding;GO:0097367//carbohydrate derivative bindi…
Carbohydrate metabolism	AT1G71120	50.45	13.07	10.54	1.46	0.46	0.45	GLIP6	4.9826	31.6163				K00679//phospholipid:diacylglycerol acyltransferase [EC:2.3.1.158]+ko01100//Metabolic pathways+ko00561//Glycerolipid metabolism;K10691//E3 ubiquitin-protein ligase UBR4 [EC:2.3.2.27];K14209//solute carrier family 36 (proton-coupled amino acid transporter);K01188//beta-glucosidase [EC:3.2.1.21]+ko01100//Metabolic pathways+ko00500//Starch and sucrose metabolism+ko01110//Biosynthesis of secondary me…	GO:1901575//organic substance catabolic process;GO:0008152//metabolic process;GO:0044238//primary metabolic process;GO:0071704//organic substance metabolic process;GO:0006629//lipid metabolic process;GO:0016042//lipid catabolic process;GO:0009056//catabolic process;GO:0005576//extracellular region;GO:0003824//catalytic activity;GO:0016787//hydrolase activity;GO:0016298//lipase activity;GO:0016788…
Carbohydrate metabolism	AT1G71250	62.03	19.64	17.2	2.21	2.37	0.55	AT1G71250	4.25775	19.1299				K00679//phospholipid:diacylglycerol acyltransferase [EC:2.3.1.158]+ko01100//Metabolic pathways+ko00561//Glycerolipid metabolism;K10691//E3 ubiquitin-protein ligase UBR4 [EC:2.3.2.27];K14209//solute carrier family 36 (proton-coupled amino acid transporter);K01188//beta-glucosidase [EC:3.2.1.21]+ko01100//Metabolic pathways+ko00500//Starch and sucrose metabolism+ko01110//Biosynthesis of secondary me…	GO:0071704//organic substance metabolic process;GO:0009056//catabolic process;GO:0044238//primary metabolic process;GO:1901575//organic substance catabolic process;GO:0008152//metabolic process;GO:0006629//lipid metabolic process;GO:0016042//lipid catabolic process;GO:0005576//extracellular region;GO:0016788//hydrolase activity, acting on ester bonds;GO:0016298//lipase activity;GO:0016787//hydrol…
Carbohydrate metabolism	AT1G71690	22.15	3.15	2.04	1.41	1.34	0.96	AT1G71690	2.88561	7.39018	1.50903e-80	3.73884e-81		K18801//glucuronoxylan 4-O-methyltransferase [EC:2.1.1.112]	GO:0044262//cellular carbohydrate metabolic process;GO:0033692//cellular polysaccharide biosynthetic process;GO:0044085//cellular component biogenesis;GO:0000271//polysaccharide biosynthetic process;GO:0010383//cell wall polysaccharide metabolic process;GO:0034637//cellular carbohydrate biosynthetic process;GO:0044264//cellular polysaccharide metabolic process;GO:0070592//cell wall polysaccharide…
Carbohydrate metabolism	AT1G71890	25.85	2.98	3.44	0.64	0.39	0.83	SUC5	4.13812	17.6076	5.67823e-217	5.37588e-218		K15378//solute carrier family 45, member 1/2/4	GO:0044237//cellular metabolic process;GO:0000003//reproduction;GO:0009791//post-embryonic development;GO:0032502//developmental process;GO:0010154//fruit development;GO:0007275//multicellular organism development;GO:0048316//seed development;GO:0005985//sucrose metabolic process;GO:0048856//anatomical structure development;GO:0044262//cellular carbohydrate metabolic process;GO:0005984//disacchar…
Carbohydrate metabolism	AT1G72200	2.51	0.77	5.17	0.51	1.45	0.68	AT1G72200	1.65916	3.15833	2.0004e-20	1.56458e-20		K10664//E3 ubiquitin-protein ligase ATL6/9/15/31/42/55 [EC:2.3.2.27]	GO:0036211//protein modification process;GO:0043412//macromolecule modification;GO:0044237//cellular metabolic process;GO:0009987//cellular process;GO:0016567//protein ubiquitination;GO:0044260//cellular macromolecule metabolic process;GO:0044238//primary metabolic process;GO:1901564//organonitrogen compound metabolic process;GO:0008152//metabolic process;GO:0071704//organic substance metabolic p…
Carbohydrate metabolism	AT1G72590	1.55	0.65	0.54	0.16	0	0.17	AT1G72590	3.11059	8.63734	1.51564e-10	1.81046e-10		K12345//3-oxo-5-alpha-steroid 4-dehydrogenase 3 [EC:1.3.1.22 1.3.1.94]	GO:0070085//glycosylation;GO:0044242//cellular lipid catabolic process;GO:0071704//organic substance metabolic process;GO:0009056//catabolic process;GO:0044238//primary metabolic process;GO:0044237//cellular metabolic process;GO:0016095//polyprenol catabolic process;GO:0008299//isoprenoid biosynthetic process;GO:0009059//macromolecule biosynthetic process;GO:0006464//cellular protein modification…
Carbohydrate metabolism	AT1G72730	10.35	5.16	3.17	2.82	1.6	1.68	AT1G72730	1.62457	3.08351	2.47994e-43	1.06295e-43		K03257//translation initiation factor 4A+ko03013//RNA transport	GO:0005524//ATP binding;GO:0017111//nucleoside-triphosphatase activity;GO:0003824//catalytic activity;GO:0005488//binding;GO:0008144//drug binding;GO:0004386//helicase activity;GO:0016787//hydrolase activity;GO:0016462//pyrophosphatase activity;GO:0043168//anion binding;GO:1901265//nucleoside phosphate binding;GO:0032559//adenyl ribonucleotide binding;GO:0032553//ribonucleotide binding;GO:0097159…
Carbohydrate metabolism	AT1G73110	1.72	0.37	0.79	0.26	0.57	0.19	AT1G73110	1.43816	2.70975	1.8611e-06	2.86071e-06		K02960//small subunit ribosomal protein S16e+ko03010//Ribosome;K02960//small subunit ribosomal protein S16e+ko03010//Ribosome	GO:0044422//organelle part;GO:0005622//intracellular;GO:0005623//cell;GO:0044446//intracellular organelle part;GO:0055035//plastid thylakoid membrane;GO:0044444//cytoplasmic part;GO:0009534//chloroplast thylakoid;GO:0016020//membrane;GO:0042651//thylakoid membrane;GO:0009507//chloroplast;GO:0005737//cytoplasm;GO:0043229//intracellular organelle;GO:0044464//cell part;GO:0044434//chloroplast part;G…
Carbohydrate metabolism	AT1G73220	157.16	139.55	125.28	80.7	51.13	49.88	43739	1.2198	2.32914				K08202//MFS transporter, OCT family, solute carrier family 22 (organic cation transporter), member 4/5;K08200//MFS transporter, OCT family, solute carrier family 22 (organic cation transporter), member 3	GO:0015695//organic cation transport;GO:0032501//multicellular organismal process;GO:0015696//ammonium transport;GO:0090693//plant organ senescence;GO:0099402//plant organ development;GO:0008643//carbohydrate transport;GO:0006810//transport;GO:0015839//cadaverine transport;GO:0010150//leaf senescence;GO:0048731//system development;GO:0048856//anatomical structure development;GO:0007275//multicell…
Carbohydrate metabolism	AT1G73250	3.13	1.63	1.44	0.87	0.65	0.86	GER1	1.38877	2.61856	4.08831e-10	5.0008e-10		K02377//GDP-L-fucose synthase [EC:1.1.1.271]+ko00520//Amino sugar and nucleotide sugar metabolism+ko01100//Metabolic pathways+ko00051//Fructose and mannose metabolism	GO:1901360//organic cyclic compound metabolic process;GO:1901135//carbohydrate derivative metabolic process;GO:0009225//nucleotide-sugar metabolic process;GO:0044271//cellular nitrogen compound biosynthetic process;GO:0008152//metabolic process;GO:0009226//nucleotide-sugar biosynthetic process;GO:0042351//'de novo' GDP-L-fucose biosynthetic process;GO:0044281//small molecule metabolic process;GO:…
Carbohydrate metabolism	AT1G73290	54.95	43.87	33.23	8.47	3.38	4.96	scpl5	2.974	7.85712				K16296//serine carboxypeptidase-like clade I [EC:3.4.16.-];K16296//serine carboxypeptidase-like clade I [EC:3.4.16.-];K16296//serine carboxypeptidase-like clade I [EC:3.4.16.-]	GO:0019748//secondary metabolic process;GO:0008152//metabolic process;GO:0005576//extracellular region;GO:0008238//exopeptidase activity;GO:0004180//carboxypeptidase activity;GO:0017171//serine hydrolase activity;GO:0140096//catalytic activity, acting on a protein;GO:0003824//catalytic activity;GO:0016787//hydrolase activity;GO:0070008//serine-type exopeptidase activity;GO:0004185//serine-type ca…
Carbohydrate metabolism	AT1G74030	97.71	30.85	18.83	15.25	11.06	15.89	ENO1	1.8197	3.53008				K01689//enolase [EC:4.2.1.11]+ko00010//Glycolysis / Gluconeogenesis+ko01230//Biosynthesis of amino acids+ko03018//RNA degradation+ko01100//Metabolic pathways+ko01110//Biosynthesis of secondary metabolites+ko01200//Carbon metabolism	GO:0055086//nucleobase-containing small molecule metabolic process;GO:0046031//ADP metabolic process;GO:0032502//developmental process;GO:0009735//response to cytokinin;GO:0009144//purine nucleoside triphosphate metabolic process;GO:0019752//carboxylic acid metabolic process;GO:0000904//cell morphogenesis involved in differentiation;GO:0009161//ribonucleoside monophosphate metabolic process;GO:00…
Carbohydrate metabolism	AT1G74740	3.89	3.03	3.56	1.72	1.49	1.69	CPK30	1.10465	2.15047	1.24443e-17	1.08546e-17		K13412//calcium-dependent protein kinase [EC:2.7.11.1]+ko04626//Plant-pathogen interaction	GO:0005509//calcium ion binding;GO:0016773//phosphotransferase activity, alcohol group as acceptor;GO:0043167//ion binding;GO:0043169//cation binding;GO:0043168//anion binding;GO:0016301//kinase activity;GO:0000166//nucleotide binding;GO:0017076//purine nucleotide binding;GO:0030554//adenyl nucleotide binding;GO:0032553//ribonucleotide binding;GO:1901265//nucleoside phosphate binding;GO:0035639//…
Carbohydrate metabolism	AT1G74960	188.48	85.15	59.14	49.93	41.57	54.36	FAB1	1.19959	2.29675				K09458//3-oxoacyl-[acyl-carrier-protein] synthase II [EC:2.3.1.179]+ko01100//Metabolic pathways+ko00061//Fatty acid biosynthesis+ko01212//Fatty acid metabolism+ko00780//Biotin metabolism;K09458//3-oxoacyl-[acyl-carrier-protein] synthase II [EC:2.3.1.179]+ko01100//Metabolic pathways+ko00061//Fatty acid biosynthesis+ko01212//Fatty acid metabolism+ko00780//Biotin metabolism;K09458//3-oxoacyl-[acyl-c…	GO:0006631//fatty acid metabolic process;GO:0022414//reproductive process;GO:0043436//oxoacid metabolic process;GO:0061458//reproductive system development;GO:0044283//small molecule biosynthetic process;GO:0006950//response to stress;GO:0044281//small molecule metabolic process;GO:0009791//post-embryonic development;GO:0016053//organic acid biosynthetic process;GO:0048316//seed development;GO:00…
Carbohydrate metabolism	AT1G76730	6.35	2.04	2.09	0.81	0.96	0.96	COG0212	1.94689	3.85542	7.57843e-28	4.65219e-28		K01934//5-formyltetrahydrofolate cyclo-ligase [EC:6.3.3.2]+ko00670//One carbon pool by folate+ko01100//Metabolic pathways	GO:0005622//intracellular;GO:0044444//cytoplasmic part;GO:0043231//intracellular membrane-bounded organelle;GO:0044464//cell part;GO:0009507//chloroplast;GO:0009536//plastid;GO:0043226//organelle;GO:0043229//intracellular organelle;GO:0043227//membrane-bounded organelle;GO:0044424//intracellular part;GO:0005623//cell;GO:0005737//cytoplasm;GO:0032555//purine ribonucleotide binding;GO:0032559//aden…
Carbohydrate metabolism	AT1G77590	81.78	25.15	22.7	7.29	3.95	7.93	LACS9	2.7785	6.86137				K01897//long-chain acyl-CoA synthetase [EC:6.2.1.3]+ko04146//Peroxisome+ko01100//Metabolic pathways+ko00061//Fatty acid biosynthesis+ko01212//Fatty acid metabolism+ko00071//Fatty acid degradation;K01897//long-chain acyl-CoA synthetase [EC:6.2.1.3]+ko04146//Peroxisome+ko01100//Metabolic pathways+ko00061//Fatty acid biosynthesis+ko01212//Fatty acid metabolism+ko00071//Fatty acid degradation	GO:0044444//cytoplasmic part;GO:0005737//cytoplasm;GO:0044435//plastid part;GO:0031975//envelope;GO:0005622//intracellular;GO:0009526//plastid envelope;GO:0044464//cell part;GO:0005623//cell;GO:0043227//membrane-bounded organelle;GO:0009507//chloroplast;GO:0009941//chloroplast envelope;GO:0043229//intracellular organelle;GO:0016020//membrane;GO:0044422//organelle part;GO:0043231//intracellular me…
Carbohydrate metabolism	AT1G77610	31.26	11.23	10.2	7.69	8.13	8.62	AT1G77610	1.11637	2.16801	4.01434e-64	1.22667e-64		K15285//solute carrier family 35, member E3	GO:0055085//transmembrane transport;GO:0071705//nitrogen compound transport;GO:0006820//anion transport;GO:0034220//ion transmembrane transport;GO:0090480//purine nucleotide-sugar transmembrane transport;GO:0051179//localization;GO:0051234//establishment of localization;GO:1901264//carbohydrate derivative transport;GO:0008643//carbohydrate transport;GO:0098656//anion transmembrane transport;GO:00…
Carbohydrate metabolism	AT1G78060	4.55	0.55	0.29	0.23	0.07	0.15	AT1G78060	3.6144	12.2474	1.53087e-46	6.15281e-47		K15920//xylan 1,4-beta-xylosidase [EC:3.2.1.37]+ko00520//Amino sugar and nucleotide sugar metabolism+ko01100//Metabolic pathways	GO:0045493//xylan catabolic process;GO:0043170//macromolecule metabolic process;GO:1901575//organic substance catabolic process;GO:0044036//cell wall macromolecule metabolic process;GO:0005976//polysaccharide metabolic process;GO:0044260//cellular macromolecule metabolic process;GO:0071704//organic substance metabolic process;GO:0008152//metabolic process;GO:0000272//polysaccharide catabolic proc…
Carbohydrate metabolism	AT1G78820	0.62	0	0.03	0	0.09	0	AT1G78820	2.76009	6.77438	9.47009e-05	0.000166472		K04733//interleukin-1 receptor-associated kinase 4 [EC:2.7.11.1]	GO:0005618//cell wall;GO:0005623//cell;GO:0030312//external encapsulating structure;GO:0071944//cell periphery;GO:0048046//apoplast;GO:0005576//extracellular region;GO:0044464//cell part;GO:0030246//carbohydrate binding;GO:0005488//binding;
Carbohydrate metabolism	AT1G78940	0.54	0.5	0.19	0.26	0.18	0.17	AT1G78940	1.02312	2.03231	0.00120008	0.00235939		K17609//nucleoredoxin [EC:1.8.1.8];K04733//interleukin-1 receptor-associated kinase 4 [EC:2.7.11.1];K17609//nucleoredoxin [EC:1.8.1.8];K04733//interleukin-1 receptor-associated kinase 4 [EC:2.7.11.1];K17609//nucleoredoxin [EC:1.8.1.8];K04733//interleukin-1 receptor-associated kinase 4 [EC:2.7.11.1]	GO:0140096//catalytic activity, acting on a protein;GO:0017076//purine nucleotide binding;GO:0005488//binding;GO:1901363//heterocyclic compound binding;GO:0032553//ribonucleotide binding;GO:0008144//drug binding;GO:0043167//ion binding;GO:0032555//purine ribonucleotide binding;GO:0036094//small molecule binding;GO:0016787//hydrolase activity;GO:0097159//organic cyclic compound binding;GO:1901265/…
Carbohydrate metabolism	AT1G79470	13.4	8.71	7.39	2.65	2.25	2.08	AT1G79470	2.0835	4.23833	1.1567e-109	2.14459e-110		K00088//IMP dehydrogenase [EC:1.1.1.205]+ko00230//Purine metabolism+ko01100//Metabolic pathways+ko01110//Biosynthesis of secondary metabolites	GO:0046483//heterocycle metabolic process;GO:0072521//purine-containing compound metabolic process;GO:1901564//organonitrogen compound metabolic process;GO:0072522//purine-containing compound biosynthetic process;GO:1901068//guanosine-containing compound metabolic process;GO:0006139//nucleobase-containing compound metabolic process;GO:0042278//purine nucleoside metabolic process;GO:0006164//purin…
Carbohydrate metabolism	AT1G79500	10.11	4.32	2.68	2.69	1.51	2.2	AtkdsA1	1.42109	2.67787	1.01698e-30	5.78004e-31		K01627//2-dehydro-3-deoxyphosphooctonate aldolase (KDO 8-P synthase) [EC:2.5.1.55]+ko01100//Metabolic pathways;K01627//2-dehydro-3-deoxyphosphooctonate aldolase (KDO 8-P synthase) [EC:2.5.1.55]+ko01100//Metabolic pathways;K01627//2-dehydro-3-deoxyphosphooctonate aldolase (KDO 8-P synthase) [EC:2.5.1.55]+ko01100//Metabolic pathways;K01627//2-dehydro-3-deoxyphosphooctonate aldolase (KDO 8-P synthas…	GO:0048588//developmental cell growth;GO:0010383//cell wall polysaccharide metabolic process;GO:0009664//plant-type cell wall organization;GO:0051704//multi-organism process;GO:0044281//small molecule metabolic process;GO:0022414//reproductive process;GO:0060560//developmental growth involved in morphogenesis;GO:0032502//developmental process;GO:0052325//cell wall pectin biosynthetic process;GO:0…
Carbohydrate metabolism	AT1G79890	0.74	0.28	0.26	0.14	0.22	0.06	AT1G79890	1.84344	3.58866	4.42895e-07	6.48657e-07		K11273//chromosome transmission fidelity protein 1 [EC:3.6.4.13];K11273//chromosome transmission fidelity protein 1 [EC:3.6.4.13];K11273//chromosome transmission fidelity protein 1 [EC:3.6.4.13];K11273//chromosome transmission fidelity protein 1 [EC:3.6.4.13]	GO:0006139//nucleobase-containing compound metabolic process;GO:0034085//establishment of sister chromatid cohesion;GO:0006807//nitrogen compound metabolic process;GO:0044237//cellular metabolic process;GO:0051276//chromosome organization;GO:0007062//sister chromatid cohesion;GO:0032508//DNA duplex unwinding;GO:0098813//nuclear chromosome segregation;GO:0071704//organic substance metabolic proces…
Carbohydrate metabolism	AT1G80300	75.81	27.89	21.62	9.27	8.47	9.05	NTT1	2.23358	4.70299				K03301//ATP:ADP antiporter, AAA family	GO:0005622//intracellular;GO:0031975//envelope;GO:0009526//plastid envelope;GO:0043231//intracellular membrane-bounded organelle;GO:0005623//cell;GO:0009507//chloroplast;GO:0043227//membrane-bounded organelle;GO:0009941//chloroplast envelope;GO:0016020//membrane;GO:0044434//chloroplast part;GO:0044425//membrane part;GO:0044444//cytoplasmic part;GO:0031090//organelle membrane;GO:0016021//integral …
Carbohydrate metabolism	AT1G80660	0.25	0.03	0.04	0.03	0	0	HA9	3.02312	8.12926	0.000232561	0.000424759		K01535//H+-transporting ATPase [EC:7.1.2.1]+ko00190//Oxidative phosphorylation;K01535//H+-transporting ATPase [EC:7.1.2.1]+ko00190//Oxidative phosphorylation;K01535//H+-transporting ATPase [EC:7.1.2.1]+ko00190//Oxidative phosphorylation;K01535//H+-transporting ATPase [EC:7.1.2.1]+ko00190//Oxidative phosphorylation	GO:0015672//monovalent inorganic cation transport;GO:0006810//transport;GO:0006811//ion transport;GO:0140115//export across plasma membrane;GO:0098655//cation transmembrane transport;GO:0098660//inorganic ion transmembrane transport;GO:0006812//cation transport;GO:0034220//ion transmembrane transport;GO:0120029//hydrogen ion export across plasma membrane;GO:0098662//inorganic cation transmembrane…
Carbohydrate metabolism	AT2G02480	3.15	0.97	0.4	0.65	0.41	0.52	STI	1.53214	2.89214	7.67964e-26	5.05222e-26		K10756//replication factor C subunit 3/5+ko03420//Nucleotide excision repair+ko03030//DNA replication+ko03430//Mismatch repair;K10755//replication factor C subunit 2/4+ko03420//Nucleotide excision repair+ko03030//DNA replication+ko03430//Mismatch repair;K10756//replication factor C subunit 3/5+ko03420//Nucleotide excision repair+ko03030//DNA replication+ko03430//Mismatch repair;K10755//replicatio…	GO:0044238//primary metabolic process;GO:0090626//plant epidermis morphogenesis;GO:0032989//cellular component morphogenesis;GO:0032502//developmental process;GO:1901360//organic cyclic compound metabolic process;GO:0009987//cellular process;GO:0048856//anatomical structure development;GO:0010026//trichome differentiation;GO:0000904//cell morphogenesis involved in differentiation;GO:0009058//bios…
Carbohydrate metabolism	AT2G02500	5.61	1.26	1.61	1.04	1.33	1.34	ISPD	1.23463	2.35321	3.29214e-13	3.43952e-13		K00991//2-C-methyl-D-erythritol 4-phosphate cytidylyltransferase [EC:2.7.7.60]+ko00900//Terpenoid backbone biosynthesis+ko01100//Metabolic pathways+ko01110//Biosynthesis of secondary metabolites;K00991//2-C-methyl-D-erythritol 4-phosphate cytidylyltransferase [EC:2.7.7.60]+ko00900//Terpenoid backbone biosynthesis+ko01100//Metabolic pathways+ko01110//Biosynthesis of secondary metabolites	GO:0019752//carboxylic acid metabolic process;GO:0008654//phospholipid biosynthetic process;GO:0006720//isoprenoid metabolic process;GO:0044237//cellular metabolic process;GO:0008152//metabolic process;GO:0009058//biosynthetic process;GO:0032787//monocarboxylic acid metabolic process;GO:1901135//carbohydrate derivative metabolic process;GO:0044255//cellular lipid metabolic process;GO:0009987//cel…
Carbohydrate metabolism	AT2G02540	5.37	1.58	1.42	1.05	0.49	1.35	HB21	1.56228	2.95321	1.33184e-15	1.26093e-15	zf-HD	K15777//4,5-DOPA dioxygenase extradiol [EC:1.13.11.-]+ko00965//Betalain biosynthesis;K15601//lysine-specific demethylase 3 [EC:1.14.11.-];K15777//4,5-DOPA dioxygenase extradiol [EC:1.13.11.-]+ko00965//Betalain biosynthesis;K15601//lysine-specific demethylase 3 [EC:1.14.11.-]	GO:0006790//sulfur compound metabolic process;GO:0008152//metabolic process;GO:1901135//carbohydrate derivative metabolic process;GO:1901564//organonitrogen compound metabolic process;GO:0009987//cellular process;GO:0019757//glycosinolate metabolic process;GO:0016143//S-glycoside metabolic process;GO:0044281//small molecule metabolic process;GO:0019748//secondary metabolic process;GO:0019760//glu…
Carbohydrate metabolism	AT2G03980	4.06	4.86	7.05	1.84	2.02	2.16	AT2G03980	1.42685	2.68858	1.52619e-26	9.82272e-27		K10691//E3 ubiquitin-protein ligase UBR4 [EC:2.3.2.27];K01188//beta-glucosidase [EC:3.2.1.21]+ko01100//Metabolic pathways+ko00500//Starch and sucrose metabolism+ko01110//Biosynthesis of secondary metabolites+ko00460//Cyanoamino acid metabolism+ko00940//Phenylpropanoid biosynthesis;K00679//phospholipid:diacylglycerol acyltransferase [EC:2.3.1.158]+ko01100//Metabolic pathways+ko00561//Glycerolipid …	GO:0071704//organic substance metabolic process;GO:0008152//metabolic process;GO:0016042//lipid catabolic process;GO:1901575//organic substance catabolic process;GO:0009056//catabolic process;GO:0006629//lipid metabolic process;GO:0044238//primary metabolic process;GO:0005576//extracellular region;GO:0016788//hydrolase activity, acting on ester bonds;GO:0016787//hydrolase activity;GO:0003824//cat…
Carbohydrate metabolism	AT2G04780	35.17	22.43	21.3	15.6	10.65	7.47	FLA7	1.22872	2.34358	1.47843e-88	3.34674e-89			GO:0071840//cellular component organization or biogenesis;GO:0044085//cellular component biogenesis;GO:0071669//plant-type cell wall organization or biogenesis;GO:0009987//cellular process;GO:0071554//cell wall organization or biogenesis;GO:0009834//plant-type secondary cell wall biogenesis;GO:0042546//cell wall biogenesis;GO:0009832//plant-type cell wall biogenesis;GO:0031225//anchored component…
Carbohydrate metabolism	AT2G05990	328.77	108.22	75.94	76.71	57.77	65.01	MOD1	1.36912	2.58313				K00208//enoyl-[acyl-carrier protein] reductase I [EC:1.3.1.9 1.3.1.10]+ko01100//Metabolic pathways+ko00061//Fatty acid biosynthesis+ko01212//Fatty acid metabolism+ko00780//Biotin metabolism;K00208//enoyl-[acyl-carrier protein] reductase I [EC:1.3.1.9 1.3.1.10]+ko01100//Metabolic pathways+ko00061//Fatty acid biosynthesis+ko01212//Fatty acid metabolism+ko00780//Biotin metabolism	GO:0006631//fatty acid metabolic process;GO:0044255//cellular lipid metabolic process;GO:0008152//metabolic process;GO:0006629//lipid metabolic process;GO:0006633//fatty acid biosynthetic process;GO:0044249//cellular biosynthetic process;GO:0072330//monocarboxylic acid biosynthetic process;GO:0008610//lipid biosynthetic process;GO:0071704//organic substance metabolic process;GO:0019752//carboxyli…
Carbohydrate metabolism	AT2G06200	2.87	0.62	0.62	0	0.26	0.07	GRF6	3.60809	12.1939	1.78405e-13	1.83983e-13	GRF	K22382//WD repeat-containing protein 26;K20496//laurate 7-monooxygenase [EC:1.14.14.130];K15601//lysine-specific demethylase 3 [EC:1.14.11.-];K22382//WD repeat-containing protein 26;K20496//laurate 7-monooxygenase [EC:1.14.14.130];K15601//lysine-specific demethylase 3 [EC:1.14.11.-];K22382//WD repeat-containing protein 26;K20496//laurate 7-monooxygenase [EC:1.14.14.130];K15601//lysine-specific de…	GO:0016070//RNA metabolic process;GO:0048856//anatomical structure development;GO:2001141//regulation of RNA biosynthetic process;GO:0048366//leaf development;GO:0060255//regulation of macromolecule metabolic process;GO:1903506//regulation of nucleic acid-templated transcription;GO:0009889//regulation of biosynthetic process;GO:0048827//phyllome development;GO:0034645//cellular macromolecule bios…
Carbohydrate metabolism	AT2G06925	54.96	26.76	15.64	18.23	16.3	12.55	PLA2-ALPHA	1.04776	2.06731	6.10617e-68	1.77044e-68		K01047//secretory phospholipase A2 [EC:3.1.1.4]+ko00591//Linoleic acid metabolism+ko00590//Arachidonic acid metabolism+ko00592//alpha-Linolenic acid metabolism+ko01100//Metabolic pathways+ko01110//Biosynthesis of secondary metabolites+ko00564//Glycerophospholipid metabolism+ko00565//Ether lipid metabolism;K01047//secretory phospholipase A2 [EC:3.1.1.4]+ko00591//Linoleic acid metabolism+ko00590//A…	GO:0051234//establishment of localization;GO:0015908//fatty acid transport;GO:1901575//organic substance catabolic process;GO:0050482//arachidonic acid secretion;GO:0071704//organic substance metabolic process;GO:0015909//long-chain fatty acid transport;GO:0006793//phosphorus metabolic process;GO:0006820//anion transport;GO:0006811//ion transport;GO:0044238//primary metabolic process;GO:0008152//…
Carbohydrate metabolism	AT2G07680	1.84	0.7	0.5	0.29	0.44	0.55	ABCC13	1.30585	2.4723	3.60461e-15	3.46573e-15		K05674//ATP-binding cassette, subfamily C (CFTR/MRP), member 10+ko02010//ABC transporters;K05674//ATP-binding cassette, subfamily C (CFTR/MRP), member 10+ko02010//ABC transporters;K05674//ATP-binding cassette, subfamily C (CFTR/MRP), member 10+ko02010//ABC transporters;K05674//ATP-binding cassette, subfamily C (CFTR/MRP), member 10+ko02010//ABC transporters;K05674//ATP-binding cassette, subfamily…	GO:0016021//integral component of membrane;GO:0044425//membrane part;GO:0016020//membrane;GO:0031224//intrinsic component of membrane;GO:0003824//catalytic activity;GO:0036094//small molecule binding;GO:0000166//nucleotide binding;GO:0032559//adenyl ribonucleotide binding;GO:0016818//hydrolase activity, acting on acid anhydrides, in phosphorus-containing anhydrides;GO:0032555//purine ribonucleoti…
Carbohydrate metabolism	AT2G07690	4.58	0.72	0.77	0.3	0.56	0.29	MCM5	2.34505	5.08079	2.87481e-36	1.43938e-36		K02209//DNA replication licensing factor MCM5 [EC:3.6.4.12]+ko03030//DNA replication;K02209//DNA replication licensing factor MCM5 [EC:3.6.4.12]+ko03030//DNA replication	GO:0071103//DNA conformation change;GO:1901576//organic substance biosynthetic process;GO:0034645//cellular macromolecule biosynthetic process;GO:0006725//cellular aromatic compound metabolic process;GO:0051276//chromosome organization;GO:0006807//nitrogen compound metabolic process;GO:0043170//macromolecule metabolic process;GO:0032392//DNA geometric change;GO:0071840//cellular component organiz…
Carbohydrate metabolism	AT2G11810	3.31	1.51	1.7	0.8	0.4	1.13	MGDC	1.6504	3.1392	1.07348e-15	1.01225e-15		K03715//1,2-diacylglycerol 3-beta-galactosyltransferase [EC:2.4.1.46]+ko01100//Metabolic pathways+ko00561//Glycerolipid metabolism;K03715//1,2-diacylglycerol 3-beta-galactosyltransferase [EC:2.4.1.46]+ko01100//Metabolic pathways+ko00561//Glycerolipid metabolism;K03715//1,2-diacylglycerol 3-beta-galactosyltransferase [EC:2.4.1.46]+ko01100//Metabolic pathways+ko00561//Glycerolipid metabolism;K03715…	GO:0046467//membrane lipid biosynthetic process;GO:0007154//cell communication;GO:0031668//cellular response to extracellular stimulus;GO:0032787//monocarboxylic acid metabolic process;GO:0006643//membrane lipid metabolic process;GO:0006629//lipid metabolic process;GO:0050896//response to stimulus;GO:0044237//cellular metabolic process;GO:0006082//organic acid metabolic process;GO:1901576//organi…
Carbohydrate metabolism	AT2G13650	8.31	3.06	3.32	2.47	2.01	2.25	GONST1	1.06725	2.09543	1.90184e-15	1.80894e-15		K15356//GDP-mannose transporter;K15356//GDP-mannose transporter;K15356//GDP-mannose transporter;K15356//GDP-mannose transporter;K15356//GDP-mannose transporter;K15356//GDP-mannose transporter;K15356//GDP-mannose transporter	GO:0015931//nucleobase-containing compound transport;GO:1901264//carbohydrate derivative transport;GO:0006810//transport;GO:0015780//nucleotide-sugar transmembrane transport;GO:1990570//GDP-mannose transmembrane transport;GO:0090480//purine nucleotide-sugar transmembrane transport;GO:0055085//transmembrane transport;GO:0015783//GDP-fucose transmembrane transport;GO:0071702//organic substance tran…
Carbohydrate metabolism	AT2G14690	3.23	0	0	0.03	0	0.1	AT2G14690	4.68134	25.658	1.17962e-24	8.07721e-25		K01181//endo-1,4-beta-xylanase [EC:3.2.1.8]	GO:0010383//cell wall polysaccharide metabolic process;GO:0016052//carbohydrate catabolic process;GO:0044260//cellular macromolecule metabolic process;GO:0000272//polysaccharide catabolic process;GO:0005975//carbohydrate metabolic process;GO:0009056//catabolic process;GO:0005976//polysaccharide metabolic process;GO:0071704//organic substance metabolic process;GO:0008152//metabolic process;GO:1901…
Carbohydrate metabolism	AT2G14750	31.64	17.09	19.66	6.47	6.45	6.62	APK	1.81205	3.51141	8.49565e-170	1.03119e-170		K00860//adenylylsulfate kinase [EC:2.7.1.25]+ko00920//Sulfur metabolism+ko00230//Purine metabolism+ko01100//Metabolic pathways	GO:0008152//metabolic process;GO:0044550//secondary metabolite biosynthetic process;GO:0044249//cellular biosynthetic process;GO:0000103//sulfate assimilation;GO:0070814//hydrogen sulfide biosynthetic process;GO:1901607//alpha-amino acid biosynthetic process;GO:0006082//organic acid metabolic process;GO:0043436//oxoacid metabolic process;GO:0044238//primary metabolic process;GO:0009058//biosynthe…
Carbohydrate metabolism	AT2G16230	8.38	1.61	0.7	0.36	0.44	0.71	AT2G16230	2.83538	7.13729	2.89501e-48	1.12709e-48		K19891//glucan endo-1,3-beta-glucosidase 1/2/3 [EC:3.2.1.39]+ko00500//Starch and sucrose metabolism	GO:0005975//carbohydrate metabolic process;GO:0071704//organic substance metabolic process;GO:0044238//primary metabolic process;GO:0008152//metabolic process;GO:0044464//cell part;GO:0044425//membrane part;GO:0005623//cell;GO:0005886//plasma membrane;GO:0016020//membrane;GO:0046658//anchored component of plasma membrane;GO:0071944//cell periphery;GO:0044459//plasma membrane part;GO:0031224//intr…
Carbohydrate metabolism	AT2G16370	3.03	0.98	0.97	0.73	0.76	0.25	THY-1	1.44634	2.72515	1.65704e-13	1.70658e-13		K13998//dihydrofolate reductase / thymidylate synthase [EC:1.5.1.3 2.1.1.45]+ko00670//One carbon pool by folate+ko01100//Metabolic pathways+ko00790//Folate biosynthesis+ko00240//Pyrimidine metabolism;K13998//dihydrofolate reductase / thymidylate synthase [EC:1.5.1.3 2.1.1.45]+ko00670//One carbon pool by folate+ko01100//Metabolic pathways+ko00790//Folate biosynthesis+ko00240//Pyrimidine metabolism…	GO:0006575//cellular modified amino acid metabolic process;GO:1901564//organonitrogen compound metabolic process;GO:0055086//nucleobase-containing small molecule metabolic process;GO:0006082//organic acid metabolic process;GO:0009124//nucleoside monophosphate biosynthetic process;GO:0006753//nucleoside phosphate metabolic process;GO:1901576//organic substance biosynthetic process;GO:0044283//smal…
Carbohydrate metabolism	AT2G16440	5.04	0.53	0.33	0.22	0.15	0.17	MCM4	3.44815	10.9143	1.90391e-56	6.53708e-57		K02212//DNA replication licensing factor MCM4 [EC:3.6.4.12]+ko03030//DNA replication	GO:1901360//organic cyclic compound metabolic process;GO:0006996//organelle organization;GO:0006139//nucleobase-containing compound metabolic process;GO:0006270//DNA replication initiation;GO:0051276//chromosome organization;GO:1901576//organic substance biosynthetic process;GO:0034645//cellular macromolecule biosynthetic process;GO:0071840//cellular component organization or biogenesis;GO:000626…
Carbohydrate metabolism	AT2G16790	2.72	3.98	3	2.36	0.94	0.95	AT2G16790	1.15639	2.22899	4.07947e-08	5.59408e-08		K00851//gluconokinase [EC:2.7.1.12]+ko00030//Pentose phosphate pathway+ko01100//Metabolic pathways+ko01110//Biosynthesis of secondary metabolites+ko01200//Carbon metabolism;K00851//gluconokinase [EC:2.7.1.12]+ko00030//Pentose phosphate pathway+ko01100//Metabolic pathways+ko01110//Biosynthesis of secondary metabolites+ko01200//Carbon metabolism;K00851//gluconokinase [EC:2.7.1.12]+ko00030//Pentose …	GO:0043436//oxoacid metabolic process;GO:0008152//metabolic process;GO:0044275//cellular carbohydrate catabolic process;GO:0009056//catabolic process;GO:0044248//cellular catabolic process;GO:0019520//aldonic acid metabolic process;GO:0016052//carbohydrate catabolic process;GO:0044238//primary metabolic process;GO:0006082//organic acid metabolic process;GO:0044282//small molecule catabolic proces…
Carbohydrate metabolism	AT2G17370	51.58	18.21	13.4	9.94	9.63	13.79	HMG2	1.33224	2.51793	3.35984e-189	3.63973e-190		K00021//hydroxymethylglutaryl-CoA reductase (NADPH) [EC:1.1.1.34]+ko00900//Terpenoid backbone biosynthesis+ko01100//Metabolic pathways+ko01110//Biosynthesis of secondary metabolites	GO:0033865//nucleoside bisphosphate metabolic process;GO:0008299//isoprenoid biosynthetic process;GO:0006694//steroid biosynthetic process;GO:0008610//lipid biosynthetic process;GO:0072521//purine-containing compound metabolic process;GO:0006807//nitrogen compound metabolic process;GO:0006753//nucleoside phosphate metabolic process;GO:0044238//primary metabolic process;GO:1901360//organic cyclic …
Carbohydrate metabolism	AT2G18450	0.11	0.03	0	0	0	0	SDH1-2	3.34505	10.1616	0.0170803	0.0392454		K00234//succinate dehydrogenase (ubiquinone) flavoprotein subunit [EC:1.3.5.1]+ko00020//Citrate cycle (TCA cycle)+ko01100//Metabolic pathways+ko00190//Oxidative phosphorylation+ko01110//Biosynthesis of secondary metabolites+ko01200//Carbon metabolism	GO:0009199//ribonucleoside triphosphate metabolic process;GO:0042773//ATP synthesis coupled electron transport;GO:0009161//ribonucleoside monophosphate metabolic process;GO:0006796//phosphate-containing compound metabolic process;GO:0055086//nucleobase-containing small molecule metabolic process;GO:0046483//heterocycle metabolic process;GO:1901360//organic cyclic compound metabolic process;GO:004…
Carbohydrate metabolism	AT2G18720	0.59	0.34	0.22	0.27	0.2	0.06	AT2G18720	1.28616	2.43878	0.00611568	0.0130935		K03242//translation initiation factor 2 subunit 3+ko03013//RNA transport;K03242//translation initiation factor 2 subunit 3+ko03013//RNA transport;K03242//translation initiation factor 2 subunit 3+ko03013//RNA transport	GO:0006412//translation;GO:0071826//ribonucleoprotein complex subunit organization;GO:0043604//amide biosynthetic process;GO:0008152//metabolic process;GO:0006518//peptide metabolic process;GO:0043933//macromolecular complex subunit organization;GO:0006807//nitrogen compound metabolic process;GO:1901564//organonitrogen compound metabolic process;GO:0002183//cytoplasmic translational initiation;GO…
Carbohydrate metabolism	AT2G18890	1.86	1.16	0.88	0.31	0.08	0.18	AT2G18890	2.81754	7.04959	3.80116e-19	3.10393e-19		K04733//interleukin-1 receptor-associated kinase 4 [EC:2.7.11.1];K04733//interleukin-1 receptor-associated kinase 4 [EC:2.7.11.1];K04733//interleukin-1 receptor-associated kinase 4 [EC:2.7.11.1]	GO:0006464//cellular protein modification process;GO:0044267//cellular protein metabolic process;GO:0036211//protein modification process;GO:0006796//phosphate-containing compound metabolic process;GO:0009987//cellular process;GO:0043412//macromolecule modification;GO:0016310//phosphorylation;GO:0044238//primary metabolic process;GO:0006807//nitrogen compound metabolic process;GO:0019538//protein…
Carbohydrate metabolism	AT2G19130	0.06	0.08	0.02	0	0.02	0	AT2G19130	3.02312	8.12926	0.00594132	0.0127031		K04733//interleukin-1 receptor-associated kinase 4 [EC:2.7.11.1]	GO:0006796//phosphate-containing compound metabolic process;GO:0044260//cellular macromolecule metabolic process;GO:0048544//recognition of pollen;GO:0022414//reproductive process;GO:0043412//macromolecule modification;GO:0044237//cellular metabolic process;GO:0006464//cellular protein modification process;GO:0009856//pollination;GO:0016310//phosphorylation;GO:0000003//reproduction;GO:0044267//ce…
Carbohydrate metabolism	AT2G19570	276.13	183.96	199.89	133.21	109.69	86.88	CDA1	1.00214	2.00296				K01489//cytidine deaminase [EC:3.5.4.5]+ko01100//Metabolic pathways+ko00240//Pyrimidine metabolism	GO:0034656//nucleobase-containing small molecule catabolic process;GO:1901135//carbohydrate derivative metabolic process;GO:0009119//ribonucleoside metabolic process;GO:1901564//organonitrogen compound metabolic process;GO:0044281//small molecule metabolic process;GO:0072527//pyrimidine-containing compound metabolic process;GO:1901565//organonitrogen compound catabolic process;GO:0071704//organic…
Carbohydrate metabolism	AT2G19880	5.23	2.86	3.64	2.41	1.19	2.05	AT2G19880	1.05664	2.08008	3.45565e-21	2.63724e-21		K00720//ceramide glucosyltransferase [EC:2.4.1.80]+ko00600//Sphingolipid metabolism+ko01100//Metabolic pathways;K00720//ceramide glucosyltransferase [EC:2.4.1.80]+ko00600//Sphingolipid metabolism+ko01100//Metabolic pathways	GO:0006677//glycosylceramide metabolic process;GO:0044255//cellular lipid metabolic process;GO:1901576//organic substance biosynthetic process;GO:0044237//cellular metabolic process;GO:0006672//ceramide metabolic process;GO:0006807//nitrogen compound metabolic process;GO:1901566//organonitrogen compound biosynthetic process;GO:0009247//glycolipid biosynthetic process;GO:0044249//cellular biosynth…
Carbohydrate metabolism	AT2G20290	3.75	2.6	2.31	1.31	1.06	1.13	XIG	1.29845	2.45964	6.31147e-43	2.7282e-43		K10357//myosin V;K10357//myosin V;K10357//myosin V;K10357//myosin V	GO:0097435//supramolecular fiber organization;GO:0030048//actin filament-based movement;GO:0006928//movement of cell or subcellular component;GO:0030029//actin filament-based process;GO:0030036//actin cytoskeleton organization;GO:0007015//actin filament organization;GO:0071840//cellular component organization or biogenesis;GO:0007010//cytoskeleton organization;GO:0009987//cellular process;GO:0016…
Carbohydrate metabolism	AT2G20340	1.5	0.32	0.66	0.38	0.31	0.26	AAS	1.42001	2.67588	8.00405e-07	1.19655e-06		K01593//aromatic-L-amino-acid/L-tryptophan decarboxylase [EC:4.1.1.28 4.1.1.105]+ko00380//Tryptophan metabolism+ko00901//Indole alkaloid biosynthesis+ko00965//Betalain biosynthesis+ko00350//Tyrosine metabolism+ko01100//Metabolic pathways+ko00950//Isoquinoline alkaloid biosynthesis+ko01110//Biosynthesis of secondary metabolites+ko00360//Phenylalanine metabolism;K01593//aromatic-L-amino-acid/L-tryp…	GO:0006520//cellular amino acid metabolic process;GO:0006807//nitrogen compound metabolic process;GO:0071704//organic substance metabolic process;GO:1901606//alpha-amino acid catabolic process;GO:0009611//response to wounding;GO:0016054//organic acid catabolic process;GO:0006559//L-phenylalanine catabolic process;GO:0009063//cellular amino acid catabolic process;GO:1901575//organic substance cata…
Carbohydrate metabolism	AT2G20635	1.53	0.19	0.07	0.18	0.15	0.03	AT2G20635	2.30086	4.92752	5.19084e-09	6.74476e-09		K02178//checkpoint serine/threonine-protein kinase [EC:2.7.11.1]	GO:0048519//negative regulation of biological process;GO:0006996//organelle organization;GO:0010965//regulation of mitotic sister chromatid separation;GO:0051301//cell division;GO:0070601//centromeric sister chromatid cohesion;GO:0033046//negative regulation of sister chromatid segregation;GO:0045786//negative regulation of cell cycle;GO:0051754//meiotic sister chromatid cohesion, centromeric;GO:…
Carbohydrate metabolism	AT2G20850	1.47	0.5	0.3	0.18	0.34	0.41	SRF1	1.30142	2.46472	3.53511e-08	4.83099e-08		K04733//interleukin-1 receptor-associated kinase 4 [EC:2.7.11.1];K04733//interleukin-1 receptor-associated kinase 4 [EC:2.7.11.1]	GO:0036211//protein modification process;GO:0008152//metabolic process;GO:0006464//cellular protein modification process;GO:0006796//phosphate-containing compound metabolic process;GO:0044238//primary metabolic process;GO:0016310//phosphorylation;GO:0044260//cellular macromolecule metabolic process;GO:0043170//macromolecule metabolic process;GO:0044267//cellular protein metabolic process;GO:00067…
Carbohydrate metabolism	AT2G21370	1.71	0.37	0.41	0.09	0.17	0.3	XK-1	2.26598	4.80981	1.85649e-10	2.2286e-10		K22935//D-ribulokinase [EC:2.7.1.47]+ko00040//Pentose and glucuronate interconversions+ko01100//Metabolic pathways;K22935//D-ribulokinase [EC:2.7.1.47]+ko00040//Pentose and glucuronate interconversions+ko01100//Metabolic pathways;K22935//D-ribulokinase [EC:2.7.1.47]+ko00040//Pentose and glucuronate interconversions+ko01100//Metabolic pathways;K22935//D-ribulokinase [EC:2.7.1.47]+ko00040//Pentose …	GO:0071704//organic substance metabolic process;GO:0016310//phosphorylation;GO:0008152//metabolic process;GO:0006796//phosphate-containing compound metabolic process;GO:0009987//cellular process;GO:0006793//phosphorus metabolic process;GO:0005975//carbohydrate metabolic process;GO:0044238//primary metabolic process;GO:0044237//cellular metabolic process;GO:0043229//intracellular organelle;GO:0005…
Carbohydrate metabolism	AT2G21450	3.23	1.16	1.19	0.69	0.53	0.43	CHR34	1.87001	3.65534	1.41029e-26	9.06394e-27		K10875//DNA repair and recombination protein RAD54 and RAD54-like protein [EC:3.6.4.-]+ko03440//Homologous recombination;K10875//DNA repair and recombination protein RAD54 and RAD54-like protein [EC:3.6.4.-]+ko03440//Homologous recombination;K10875//DNA repair and recombination protein RAD54 and RAD54-like protein [EC:3.6.4.-]+ko03440//Homologous recombination	GO:0005488//binding;GO:1901363//heterocyclic compound binding;GO:0043167//ion binding;GO:0008144//drug binding;GO:0017076//purine nucleotide binding;GO:0030554//adenyl nucleotide binding;GO:1901265//nucleoside phosphate binding;GO:0000166//nucleotide binding;GO:0032553//ribonucleotide binding;GO:0043168//anion binding;GO:0035639//purine ribonucleoside triphosphate binding;GO:0036094//small molecu…
Carbohydrate metabolism	AT2G21590	3.88	0.21	0.11	0.06	0.06	0.19	APL4	3.89102	14.8359	8.02529e-32	4.45894e-32		K00975//glucose-1-phosphate adenylyltransferase [EC:2.7.7.27]+ko00520//Amino sugar and nucleotide sugar metabolism+ko01100//Metabolic pathways+ko00500//Starch and sucrose metabolism+ko01110//Biosynthesis of secondary metabolites;K00975//glucose-1-phosphate adenylyltransferase [EC:2.7.7.27]+ko00520//Amino sugar and nucleotide sugar metabolism+ko01100//Metabolic pathways+ko00500//Starch and sucrose…	GO:0009058//biosynthetic process;GO:0044042//glucan metabolic process;GO:0034637//cellular carbohydrate biosynthetic process;GO:0044262//cellular carbohydrate metabolic process;GO:1901576//organic substance biosynthetic process;GO:0000271//polysaccharide biosynthetic process;GO:0055114//oxidation-reduction process;GO:0005976//polysaccharide metabolic process;GO:0008152//metabolic process;GO:00442…
Carbohydrate metabolism	AT2G21790	9.02	2.64	2.57	1.9	1.8	1.26	RNR1	1.52004	2.868	5.09962e-54	1.83065e-54		K10807//ribonucleoside-diphosphate reductase subunit M1 [EC:1.17.4.1]+ko00230//Purine metabolism+ko01100//Metabolic pathways+ko00240//Pyrimidine metabolism+ko00480//Glutathione metabolism	GO:0006139//nucleobase-containing compound metabolic process;GO:0006259//DNA metabolic process;GO:0044238//primary metabolic process;GO:0006807//nitrogen compound metabolic process;GO:0009059//macromolecule biosynthetic process;GO:0008152//metabolic process;GO:0034641//cellular nitrogen compound metabolic process;GO:0034645//cellular macromolecule biosynthetic process;GO:1901360//organic cyclic c…
Carbohydrate metabolism	AT2G22230	114.37	43.98	25.38	22.19	16.95	22.15	AT2G22230	1.59932	3.03	9.72667e-217	9.22352e-218		K02372//3-hydroxyacyl-[acyl-carrier-protein] dehydratase [EC:4.2.1.59]+ko01100//Metabolic pathways+ko00061//Fatty acid biosynthesis+ko01212//Fatty acid metabolism+ko00780//Biotin metabolism	GO:0016053//organic acid biosynthetic process;GO:0051707//response to other organism;GO:0008152//metabolic process;GO:0044283//small molecule biosynthetic process;GO:0009607//response to biotic stimulus;GO:0009814//defense response, incompatible interaction;GO:0043436//oxoacid metabolic process;GO:0044255//cellular lipid metabolic process;GO:0008610//lipid biosynthetic process;GO:0071704//organic…
Carbohydrate metabolism	AT2G22480	8.45	2.92	2.77	1.46	1.83	1.34	PFK5	1.60809	3.04847	5.85683e-43	2.53079e-43		K00850//6-phosphofructokinase 1 [EC:2.7.1.11]+ko00010//Glycolysis / Gluconeogenesis+ko00030//Pentose phosphate pathway+ko01230//Biosynthesis of amino acids+ko03018//RNA degradation+ko01100//Metabolic pathways+ko00052//Galactose metabolism+ko00051//Fructose and mannose metabolism+ko01110//Biosynthesis of secondary metabolites+ko01200//Carbon metabolism	GO:0009987//cellular process;GO:1901135//carbohydrate derivative metabolic process;GO:0044237//cellular metabolic process;GO:0019637//organophosphate metabolic process;GO:0006793//phosphorus metabolic process;GO:0006796//phosphate-containing compound metabolic process;GO:0008152//metabolic process;GO:0006002//fructose 6-phosphate metabolic process;GO:0071704//organic substance metabolic process;G…
Carbohydrate metabolism	AT2G22610	1.5	0.24	0.16	0.14	0.05	0.14	AT2G22610	2.56961	5.9365	1.59909e-17	1.40137e-17		K10406//kinesin family member C2/C3;K10406//kinesin family member C2/C3;K10406//kinesin family member C2/C3	GO:0006928//movement of cell or subcellular component;GO:0009987//cellular process;GO:0007018//microtubule-based movement;GO:0007017//microtubule-based process;GO:0005871//kinesin complex;GO:0099081//supramolecular polymer;GO:0005622//intracellular;GO:0044424//intracellular part;GO:0005856//cytoskeleton;GO:0005623//cell;GO:0005874//microtubule;GO:0044446//intracellular organelle part;GO:0043228//…
Carbohydrate metabolism	AT2G22620	29.95	18.99	15.16	10.51	8.18	9.66	AT2G22620	1.17241	2.25388	3.07534e-129	4.81999e-130		K18195//rhamnogalacturonan endolyase [EC:4.2.2.23];K18195//rhamnogalacturonan endolyase [EC:4.2.2.23];K18195//rhamnogalacturonan endolyase [EC:4.2.2.23];K18195//rhamnogalacturonan endolyase [EC:4.2.2.23];K18195//rhamnogalacturonan endolyase [EC:4.2.2.23]	GO:0008152//metabolic process;GO:0044238//primary metabolic process;GO:0071704//organic substance metabolic process;GO:0005975//carbohydrate metabolic process;GO:0003824//catalytic activity;GO:0016829//lyase activity;GO:0005488//binding;GO:0030246//carbohydrate binding;
Carbohydrate metabolism	AT2G22680	1.43	0.25	2.25	0.39	1.19	0.2	WAVH1	1.09809	2.1407	1.46875e-08	1.96064e-08			GO:0009629//response to gravity;GO:0032446//protein modification by small protein conjugation;GO:0009630//gravitropism;GO:0007275//multicellular organism development;GO:0032501//multicellular organismal process;GO:0009628//response to abiotic stimulus;GO:0009606//tropism;GO:0044260//cellular macromolecule metabolic process;GO:0048364//root development;GO:0048731//system development;GO:0048856//an…
Carbohydrate metabolism	AT2G23220	0.27	0	0.04	0	0	0	CYP81D6	4.02312	16.2585	0.00258798	0.00529263		K13260//isoflavone/4'-methoxyisoflavone 2'-hydroxylase [EC:1.14.14.90 1.14.14.89]+ko01110//Biosynthesis of secondary metabolites+ko00943//Isoflavonoid biosynthesis	GO:0006807//nitrogen compound metabolic process;GO:0009987//cellular process;GO:0042430//indole-containing compound metabolic process;GO:0008152//metabolic process;GO:0042343//indole glucosinolate metabolic process;GO:1901135//carbohydrate derivative metabolic process;GO:0046483//heterocycle metabolic process;GO:0034641//cellular nitrogen compound metabolic process;GO:1901564//organonitrogen comp…
Carbohydrate metabolism	AT2G23410	19.27	9.71	10.67	1.22	0.77	0.3	CPT	4.10421	17.1985	5.5097e-146	7.72418e-147		K11778//ditrans,polycis-polyprenyl diphosphate synthase [EC:2.5.1.87]+ko00900//Terpenoid backbone biosynthesis+ko01110//Biosynthesis of secondary metabolites	GO:0044267//cellular protein metabolic process;GO:0044260//cellular macromolecule metabolic process;GO:0044283//small molecule biosynthetic process;GO:0006996//organelle organization;GO:0009657//plastid organization;GO:0070085//glycosylation;GO:0016093//polyprenol metabolic process;GO:1901137//carbohydrate derivative biosynthetic process;GO:0008152//metabolic process;GO:1901135//carbohydrate deri…
Carbohydrate metabolism	AT2G25220	3.64	0.41	0.55	0.67	0.72	0.93	AT2G25220	1.0004	2.00056	2.18596e-06	3.37532e-06		K04733//interleukin-1 receptor-associated kinase 4 [EC:2.7.11.1];K04733//interleukin-1 receptor-associated kinase 4 [EC:2.7.11.1];K04733//interleukin-1 receptor-associated kinase 4 [EC:2.7.11.1];K04733//interleukin-1 receptor-associated kinase 4 [EC:2.7.11.1];K04733//interleukin-1 receptor-associated kinase 4 [EC:2.7.11.1];K04733//interleukin-1 receptor-associated kinase 4 [EC:2.7.11.1]	GO:0044238//primary metabolic process;GO:0043412//macromolecule modification;GO:0044267//cellular protein metabolic process;GO:0044237//cellular metabolic process;GO:0006807//nitrogen compound metabolic process;GO:0006793//phosphorus metabolic process;GO:0019538//protein metabolic process;GO:0008152//metabolic process;GO:0043170//macromolecule metabolic process;GO:0016310//phosphorylation;GO:1901…
Carbohydrate metabolism	AT2G26560	0.22	0.04	0.07	0	0	0.04	PLA2A	3.19305	9.14542	0.00324086	0.00671386		K16815//calcium-independent phospholipase A2-gamma	GO:0032787//monocarboxylic acid metabolic process;GO:0070887//cellular response to chemical stimulus;GO:0031408//oxylipin biosynthetic process;GO:0009615//response to virus;GO:0036294//cellular response to decreased oxygen levels;GO:0044249//cellular biosynthetic process;GO:0044238//primary metabolic process;GO:0006631//fatty acid metabolic process;GO:0034050//host programmed cell death induced b…
Carbohydrate metabolism	AT2G26730	11.66	4.64	3.6	2.47	1.83	3.18	AT2G26730	1.42872	2.69208	2.41485e-61	7.66487e-62		K04733//interleukin-1 receptor-associated kinase 4 [EC:2.7.11.1]	GO:0071944//cell periphery;GO:0005886//plasma membrane;GO:0005623//cell;GO:0031224//intrinsic component of membrane;GO:0044464//cell part;GO:0016021//integral component of membrane;GO:0016020//membrane;GO:0044425//membrane part;GO:0036094//small molecule binding;GO:0032559//adenyl ribonucleotide binding;GO:0032555//purine ribonucleotide binding;GO:0016740//transferase activity;GO:0097159//organic…
Carbohydrate metabolism	AT2G28100	7.1	3.18	2.43	1.66	1.83	1.43	FUC1	1.37035	2.58533	1.20481e-24	8.25146e-25		K01206//alpha-L-fucosidase [EC:3.2.1.51]+ko00511//Other glycan degradation	GO:0009100//glycoprotein metabolic process;GO:0044260//cellular macromolecule metabolic process;GO:0043170//macromolecule metabolic process;GO:0044237//cellular metabolic process;GO:0016137//glycoside metabolic process;GO:1901136//carbohydrate derivative catabolic process;GO:0044265//cellular macromolecule catabolic process;GO:0044238//primary metabolic process;GO:0008152//metabolic process;GO:00…
Carbohydrate metabolism	AT2G28620	3.17	0.56	0.46	0.51	0.42	0.56	AT2G28620	1.46535	2.7613	1.09856e-18	9.16561e-19		K10398//kinesin family member 11;K10398//kinesin family member 11;K10398//kinesin family member 11	GO:0007018//microtubule-based movement;GO:0009987//cellular process;GO:0006928//movement of cell or subcellular component;GO:0007017//microtubule-based process;GO:0005515//protein binding;GO:0016787//hydrolase activity;GO:0035639//purine ribonucleoside triphosphate binding;GO:0000166//nucleotide binding;GO:0032559//adenyl ribonucleotide binding;GO:0030554//adenyl nucleotide binding;GO:0003774//mo…
Carbohydrate metabolism	AT2G30200	86.37	39.76	27.36	24.96	19.54	16.99	EMB3147	1.32519	2.50567	9.67702e-252	8.01654e-253		K00645//[acyl-carrier-protein] S-malonyltransferase [EC:2.3.1.39]+ko01100//Metabolic pathways+ko00061//Fatty acid biosynthesis+ko01212//Fatty acid metabolism;K00645//[acyl-carrier-protein] S-malonyltransferase [EC:2.3.1.39]+ko01100//Metabolic pathways+ko00061//Fatty acid biosynthesis+ko01212//Fatty acid metabolism	GO:0043231//intracellular membrane-bounded organelle;GO:0043229//intracellular organelle;GO:0044422//organelle part;GO:0009532//plastid stroma;GO:0043227//membrane-bounded organelle;GO:0009536//plastid;GO:0044434//chloroplast part;GO:0005622//intracellular;GO:0044446//intracellular organelle part;GO:0009570//chloroplast stroma;GO:0009507//chloroplast;GO:0044444//cytoplasmic part;GO:0044424//intra…
Carbohydrate metabolism	AT2G30460	12.38	4.58	3.38	3.45	3.19	3.39	AT2G30460	1.02047	2.02858	1.46134e-22	1.06825e-22		K15285//solute carrier family 35, member E3;K15285//solute carrier family 35, member E3;K15285//solute carrier family 35, member E3;K15285//solute carrier family 35, member E3;K15285//solute carrier family 35, member E3;K15285//solute carrier family 35, member E3	GO:0090481//pyrimidine nucleotide-sugar transmembrane transport;GO:1901264//carbohydrate derivative transport;GO:0071705//nitrogen compound transport;GO:0055085//transmembrane transport;GO:0006811//ion transport;GO:0015790//UDP-xylose transmembrane transport;GO:0015931//nucleobase-containing compound transport;GO:0006820//anion transport;GO:0051179//localization;GO:0015711//organic anion transpor…
Carbohydrate metabolism	AT2G31010	5.37	1.5	0.84	0.74	0.58	0.93	AT2G31010	1.79404	3.46784	1.08577e-40	4.90091e-41		K04427//mitogen-activated protein kinase kinase kinase 7 [EC:2.7.11.25];K04424//sterile alpha motif and leucine zipper containing kinase AZK [EC:2.7.11.25];K04427//mitogen-activated protein kinase kinase kinase 7 [EC:2.7.11.25];K04424//sterile alpha motif and leucine zipper containing kinase AZK [EC:2.7.11.25]	GO:0043167//ion binding;GO:0005524//ATP binding;GO:0016773//phosphotransferase activity, alcohol group as acceptor;GO:0030554//adenyl nucleotide binding;GO:0035639//purine ribonucleoside triphosphate binding;GO:0043168//anion binding;GO:0016772//transferase activity, transferring phosphorus-containing groups;GO:0097159//organic cyclic compound binding;GO:1901265//nucleoside phosphate binding;GO:0…
Carbohydrate metabolism	AT2G31800	3.45	1.88	3.19	1.14	1.28	0.81	AT2G31800	1.39449	2.62896	1.77319e-19	1.42857e-19		K21434//ankyrin repeat domain-containing protein 2;K17535//serine/threonine-protein kinase TNNI3K [EC:2.7.11.1]	GO:0009987//cellular process;GO:0046777//protein autophosphorylation;GO:1901564//organonitrogen compound metabolic process;GO:0036211//protein modification process;GO:0044260//cellular macromolecule metabolic process;GO:0006796//phosphate-containing compound metabolic process;GO:0043412//macromolecule modification;GO:0043170//macromolecule metabolic process;GO:0008152//metabolic process;GO:001631…
Carbohydrate metabolism	AT2G33240	0.72	0.18	0.22	0.2	0.14	0.19	XID	1.03777	2.05305	1.33431e-05	2.18602e-05		K10357//myosin V;K10357//myosin V;K10357//myosin V;K10357//myosin V;K10357//myosin V;K10357//myosin V;K10357//myosin V;K10357//myosin V	GO:0006928//movement of cell or subcellular component;GO:0030029//actin filament-based process;GO:0071840//cellular component organization or biogenesis;GO:0007010//cytoskeleton organization;GO:0009987//cellular process;GO:0030048//actin filament-based movement;GO:0097435//supramolecular fiber organization;GO:0006996//organelle organization;GO:0007015//actin filament organization;GO:0030036//acti…
Carbohydrate metabolism	AT2G34490	36.69	30.56	21.88	15.08	11.83	13.35	CYP710A2	1.1532	2.22407	5.639e-145	7.93967e-146		K09832//sterol 22-desaturase [EC:1.14.19.41]+ko01100//Metabolic pathways+ko01110//Biosynthesis of secondary metabolites+ko00100//Steroid biosynthesis	GO:1901360//organic cyclic compound metabolic process;GO:0006629//lipid metabolic process;GO:0009058//biosynthetic process;GO:0055114//oxidation-reduction process;GO:1901615//organic hydroxy compound metabolic process;GO:0016126//sterol biosynthetic process;GO:0044238//primary metabolic process;GO:0071704//organic substance metabolic process;GO:1901362//organic cyclic compound biosynthetic proces…
Carbohydrate metabolism	AT2G34590	134.02	58.82	41.17	33.37	25.44	33.53	AT2G34590	1.35421	2.55657				K00162//pyruvate dehydrogenase E1 component beta subunit [EC:1.2.4.1]+ko00010//Glycolysis / Gluconeogenesis+ko00020//Citrate cycle (TCA cycle)+ko01100//Metabolic pathways+ko01110//Biosynthesis of secondary metabolites+ko00620//Pyruvate metabolism+ko01200//Carbon metabolism	GO:0006733//oxidoreduction coenzyme metabolic process;GO:1901564//organonitrogen compound metabolic process;GO:0046390//ribose phosphate biosynthetic process;GO:0044237//cellular metabolic process;GO:0034654//nucleobase-containing compound biosynthetic process;GO:0009161//ribonucleoside monophosphate metabolic process;GO:0046034//ATP metabolic process;GO:0072524//pyridine-containing compound meta…
Carbohydrate metabolism	AT2G34660	129.58	62.46	50.2	8.78	7.38	15.87	ABCC2	2.95639	7.76178				K05665//ATP-binding cassette, subfamily C (CFTR/MRP), member 1 [EC:7.6.2.3]+ko02010//ABC transporters;K05666//ATP-binding cassette, subfamily C (CFTR/MRP), member 2+ko02010//ABC transporters;K05665//ATP-binding cassette, subfamily C (CFTR/MRP), member 1 [EC:7.6.2.3]+ko02010//ABC transporters;K05666//ATP-binding cassette, subfamily C (CFTR/MRP), member 2+ko02010//ABC transporters;K05665//ATP-bindi…	GO:0031090//organelle membrane;GO:0043226//organelle;GO:0043227//membrane-bounded organelle;GO:0005773//vacuole;GO:0005737//cytoplasm;GO:0044464//cell part;GO:0043229//intracellular organelle;GO:0016020//membrane;GO:0044437//vacuolar part;GO:0031224//intrinsic component of membrane;GO:0044424//intracellular part;GO:0098805//whole membrane;GO:0044446//intracellular organelle part;GO:0005774//vacuo…
Carbohydrate metabolism	AT2G35340	3.42	1.87	1.84	0.77	1.02	0.89	MEE29	1.39011	2.62098	3.78508e-25	2.54638e-25		K12813//pre-mRNA-splicing factor ATP-dependent RNA helicase DHX16 [EC:3.6.4.13]+ko03040//Spliceosome;K12813//pre-mRNA-splicing factor ATP-dependent RNA helicase DHX16 [EC:3.6.4.13]+ko03040//Spliceosome	GO:0010467//gene expression;GO:0048316//seed development;GO:0032501//multicellular organismal process;GO:0048608//reproductive structure development;GO:0006725//cellular aromatic compound metabolic process;GO:0048731//system development;GO:0008380//RNA splicing;GO:0009793//embryo development ending in seed dormancy;GO:0046483//heterocycle metabolic process;GO:0006807//nitrogen compound metabolic …
Carbohydrate metabolism	AT2G35710	1.31	0.09	0.29	0.06	0.03	0.1	PGSIP7	3.19305	9.14542	2.73074e-11	3.13969e-11		K00750//glycogenin [EC:2.4.1.186]+ko01100//Metabolic pathways+ko00500//Starch and sucrose metabolism;K22809//inositol phosphorylceramide glucuronosyltransferase 1 [EC:2.4.1.-];K00750//glycogenin [EC:2.4.1.186]+ko01100//Metabolic pathways+ko00500//Starch and sucrose metabolism;K22809//inositol phosphorylceramide glucuronosyltransferase 1 [EC:2.4.1.-];K00750//glycogenin [EC:2.4.1.186]+ko01100//Meta…	GO:0006807//nitrogen compound metabolic process;GO:0009987//cellular process;GO:0008152//metabolic process;GO:0044249//cellular biosynthetic process;GO:0006464//cellular protein modification process;GO:1901137//carbohydrate derivative biosynthetic process;GO:0044267//cellular protein metabolic process;GO:1901576//organic substance biosynthetic process;GO:0036211//protein modification process;GO:0…
Carbohydrate metabolism	AT2G36200	2.79	0.24	0.22	0.23	0.27	0.19	AT2G36200	2.24552	4.74207	1.54666e-25	1.0276e-25		K10398//kinesin family member 11;K10398//kinesin family member 11	GO:0007017//microtubule-based process;GO:0006928//movement of cell or subcellular component;GO:0007018//microtubule-based movement;GO:0009987//cellular process;GO:0099080//supramolecular complex;GO:0015630//microtubule cytoskeleton;GO:0005871//kinesin complex;GO:0005622//intracellular;GO:0043228//non-membrane-bounded organelle;GO:0044424//intracellular part;GO:0099513//polymeric cytoskeletal fibe…
Carbohydrate metabolism	AT2G36530	376.96	150.99	109.38	99.14	79.98	83.27	LOS2	1.28839	2.44255				K01689//enolase [EC:4.2.1.11]+ko00010//Glycolysis / Gluconeogenesis+ko01230//Biosynthesis of amino acids+ko03018//RNA degradation+ko01100//Metabolic pathways+ko01110//Biosynthesis of secondary metabolites+ko01200//Carbon metabolism;K01689//enolase [EC:4.2.1.11]+ko00010//Glycolysis / Gluconeogenesis+ko01230//Biosynthesis of amino acids+ko03018//RNA degradation+ko01100//Metabolic pathways+ko01110//…	GO:0006793//phosphorus metabolic process;GO:0009416//response to light stimulus;GO:0010035//response to inorganic substance;GO:1901575//organic substance catabolic process;GO:0006970//response to osmotic stress;GO:0006091//generation of precursor metabolites and energy;GO:0009117//nucleotide metabolic process;GO:0034641//cellular nitrogen compound metabolic process;GO:0051186//cofactor metabolic …
Carbohydrate metabolism	AT2G36880	157.84	77.75	61.98	43.55	32.46	31.42	MAT3	1.47692	2.78354				K00789//S-adenosylmethionine synthetase [EC:2.5.1.6]+ko01230//Biosynthesis of amino acids+ko01100//Metabolic pathways+ko01110//Biosynthesis of secondary metabolites+ko00270//Cysteine and methionine metabolism;K00789//S-adenosylmethionine synthetase [EC:2.5.1.6]+ko01230//Biosynthesis of amino acids+ko01100//Metabolic pathways+ko01110//Biosynthesis of secondary metabolites+ko00270//Cysteine and met…	GO:0006556//S-adenosylmethionine biosynthetic process;GO:0044237//cellular metabolic process;GO:0017144//drug metabolic process;GO:0044281//small molecule metabolic process;GO:0051188//cofactor biosynthetic process;GO:0044249//cellular biosynthetic process;GO:0044272//sulfur compound biosynthetic process;GO:0008152//metabolic process;GO:0051186//cofactor metabolic process;GO:0046500//S-adenosylme…
Carbohydrate metabolism	AT2G37050	13.36	7.2	5.22	3.66	3.62	4.58	AT2G37050	1.1251	2.18116	3.24402e-70	9.11543e-71		K10737//DNA helicase MCM8 [EC:3.6.4.12];K04733//interleukin-1 receptor-associated kinase 4 [EC:2.7.11.1];K10737//DNA helicase MCM8 [EC:3.6.4.12];K04733//interleukin-1 receptor-associated kinase 4 [EC:2.7.11.1];K10737//DNA helicase MCM8 [EC:3.6.4.12];K04733//interleukin-1 receptor-associated kinase 4 [EC:2.7.11.1];K10737//DNA helicase MCM8 [EC:3.6.4.12];K04733//interleukin-1 receptor-associated ki…	GO:0044425//membrane part;GO:0044464//cell part;GO:0071944//cell periphery;GO:0005623//cell;GO:0005886//plasma membrane;GO:0031224//intrinsic component of membrane;GO:0005911//cell-cell junction;GO:0016020//membrane;GO:0030054//cell junction;GO:0055044//symplast;GO:0016021//integral component of membrane;GO:0009506//plasmodesma;GO:0004672//protein kinase activity;GO:0043167//ion binding;GO:001707…
Carbohydrate metabolism	AT2G37420	1.2	0.33	0.3	0.15	0.32	0.33	AT2G37420	1.18662	2.27619	3.35609e-07	4.87251e-07		K10398//kinesin family member 11;K10398//kinesin family member 11	GO:0007018//microtubule-based movement;GO:0006928//movement of cell or subcellular component;GO:0009987//cellular process;GO:0007017//microtubule-based process;GO:0044464//cell part;GO:0032991//macromolecular complex;GO:0044446//intracellular organelle part;GO:0005622//intracellular;GO:0015630//microtubule cytoskeleton;GO:0005856//cytoskeleton;GO:0043228//non-membrane-bounded organelle;GO:0043232…
Carbohydrate metabolism	AT2G37980	3.05	2.78	2.91	1.51	1.09	0.74	AT2G37980	1.38253	2.60725	6.04434e-26	3.9544e-26		K02941//large subunit ribosomal protein LP0+ko03010//Ribosome;K22733//magnesium transporter	GO:0044238//primary metabolic process;GO:0008152//metabolic process;GO:0005996//monosaccharide metabolic process;GO:0019318//hexose metabolic process;GO:0006004//fucose metabolic process;GO:0044281//small molecule metabolic process;GO:0071704//organic substance metabolic process;GO:0005975//carbohydrate metabolic process;GO:0016020//membrane;GO:0031224//intrinsic component of membrane;GO:0016021/…
Carbohydrate metabolism	AT2G38040	154.12	63.79	46.25	31.85	24.36	36.22	CAC3	1.53007	2.888				K01962//acetyl-CoA carboxylase carboxyl transferase subunit alpha [EC:6.4.1.2 2.1.3.15]+ko00640//Propanoate metabolism+ko01100//Metabolic pathways+ko01110//Biosynthesis of secondary metabolites+ko00061//Fatty acid biosynthesis+ko01212//Fatty acid metabolism+ko00620//Pyruvate metabolism+ko01200//Carbon metabolism;K01962//acetyl-CoA carboxylase carboxyl transferase subunit alpha [EC:6.4.1.2 2.1.3.1…	GO:0071616//acyl-CoA biosynthetic process;GO:0019637//organophosphate metabolic process;GO:0044281//small molecule metabolic process;GO:0051186//cofactor metabolic process;GO:0016053//organic acid biosynthetic process;GO:0006631//fatty acid metabolic process;GO:0072330//monocarboxylic acid biosynthetic process;GO:1901360//organic cyclic compound metabolic process;GO:0044283//small molecule biosyn…
Carbohydrate metabolism	AT2G38620	3.38	0.36	0.1	0	0.06	0.21	CDKB1%3B2	3.95953	15.5574	1.05401e-17	9.1633e-18		K07760//cyclin-dependent kinase [EC:2.7.11.22];K07760//cyclin-dependent kinase [EC:2.7.11.22];K07760//cyclin-dependent kinase [EC:2.7.11.22];K07760//cyclin-dependent kinase [EC:2.7.11.22]	GO:0032501//multicellular organismal process;GO:0044267//cellular protein metabolic process;GO:0009791//post-embryonic development;GO:0051239//regulation of multicellular organismal process;GO:0019538//protein metabolic process;GO:1902806//regulation of cell cycle G1/S phase transition;GO:0009889//regulation of biosynthetic process;GO:0048856//anatomical structure development;GO:0051052//regulati…
Carbohydrate metabolism	AT2G38740	18.76	6.47	5.88	5.31	3.18	6.28	AT2G38740	1.09725	2.13946	1.90052e-28	1.14793e-28		K20884//riboflavin kinase / FMN hydrolase [EC:2.7.1.26 3.1.3.102]+ko00740//Riboflavin metabolism+ko01100//Metabolic pathways+ko01110//Biosynthesis of secondary metabolites	GO:0005737//cytoplasm;GO:0005623//cell;GO:0044444//cytoplasmic part;GO:0044424//intracellular part;GO:0005622//intracellular;GO:0071944//cell periphery;GO:0005886//plasma membrane;GO:0016020//membrane;GO:0044464//cell part;GO:0005829//cytosol;GO:0016787//hydrolase activity;GO:0046872//metal ion binding;GO:0019203//carbohydrate phosphatase activity;GO:0016791//phosphatase activity;GO:0050308//suga…
Carbohydrate metabolism	AT2G39110	8.78	6.03	5.11	1.68	1.27	1.6	AT2G39110	2.14027	4.40844	9.95839e-68	2.89039e-68		K04733//interleukin-1 receptor-associated kinase 4 [EC:2.7.11.1];K04733//interleukin-1 receptor-associated kinase 4 [EC:2.7.11.1]	GO:0043168//anion binding;GO:0032559//adenyl ribonucleotide binding;GO:0032553//ribonucleotide binding;GO:0035639//purine ribonucleoside triphosphate binding;GO:0043167//ion binding;GO:1901363//heterocyclic compound binding;GO:0004672//protein kinase activity;GO:0016773//phosphotransferase activity, alcohol group as acceptor;GO:0140096//catalytic activity, acting on a protein;GO:0016740//transfer…
Carbohydrate metabolism	AT2G39190	16.32	4.77	3.96	3.47	2.81	3.43	ATATH8	1.37954	2.60185	2.68699e-80	6.6737e-81		K08869//aarF domain-containing kinase;K08869//aarF domain-containing kinase	GO:0043168//anion binding;GO:0005215//transporter activity;GO:0140096//catalytic activity, acting on a protein;GO:0032553//ribonucleotide binding;GO:0016740//transferase activity;GO:0005488//binding;GO:0008144//drug binding;GO:0043167//ion binding;GO:1901265//nucleoside phosphate binding;GO:0032559//adenyl ribonucleotide binding;GO:0000166//nucleotide binding;GO:0005524//ATP binding;GO:0097367//c…
Carbohydrate metabolism	AT2G40270	2.52	1.72	1.98	0.93	1.06	0.86	AT2G40270	1.1198	2.17317	2.22577e-11	2.551e-11		K04733//interleukin-1 receptor-associated kinase 4 [EC:2.7.11.1];K04733//interleukin-1 receptor-associated kinase 4 [EC:2.7.11.1]	GO:0044464//cell part;GO:0016021//integral component of membrane;GO:0031224//intrinsic component of membrane;GO:0005623//cell;GO:0005886//plasma membrane;GO:0044425//membrane part;GO:0071944//cell periphery;GO:0016020//membrane;GO:0008144//drug binding;GO:0032555//purine ribonucleotide binding;GO:0140096//catalytic activity, acting on a protein;GO:0005488//binding;GO:0000166//nucleotide binding;G…
Carbohydrate metabolism	AT2G40840	31.92	9.91	7.11	6	4.81	8.58	DPE2	1.35438	2.55687	1.5207e-174	1.78812e-175		K00705//4-alpha-glucanotransferase [EC:2.4.1.25]+ko01100//Metabolic pathways+ko00500//Starch and sucrose metabolism+ko01110//Biosynthesis of secondary metabolites	GO:0006073//cellular glucan metabolic process;GO:0009987//cellular process;GO:0016052//carbohydrate catabolic process;GO:0005984//disaccharide metabolic process;GO:0044237//cellular metabolic process;GO:1901575//organic substance catabolic process;GO:0005983//starch catabolic process;GO:0008152//metabolic process;GO:0044247//cellular polysaccharide catabolic process;GO:0000272//polysaccharide cat…
Carbohydrate metabolism	AT2G41540	43.57	26.72	22.04	14.22	13.81	16.71	GPDHC1	1.00542	2.00753	2.19887e-129	3.44295e-130		K00006//glycerol-3-phosphate dehydrogenase (NAD+) [EC:1.1.1.8]+ko01110//Biosynthesis of secondary metabolites+ko00564//Glycerophospholipid metabolism;K00006//glycerol-3-phosphate dehydrogenase (NAD+) [EC:1.1.1.8]+ko01110//Biosynthesis of secondary metabolites+ko00564//Glycerophospholipid metabolism;K00006//glycerol-3-phosphate dehydrogenase (NAD+) [EC:1.1.1.8]+ko01110//Biosynthesis of secondary m…	GO:0009056//catabolic process;GO:0006793//phosphorus metabolic process;GO:0046168//glycerol-3-phosphate catabolic process;GO:0044238//primary metabolic process;GO:0005975//carbohydrate metabolic process;GO:0052646//alditol phosphate metabolic process;GO:0046434//organophosphate catabolic process;GO:0006072//glycerol-3-phosphate metabolic process;GO:0008152//metabolic process;GO:1901136//carbohydr…
Carbohydrate metabolism	AT2G42100	0.22	0.06	0	0	0	0	AT2G42100	3.34505	10.1616	0.0170803	0.0392454		K10355//actin, other eukaryote	GO:0009506//plasmodesma;GO:0044464//cell part;GO:0005856//cytoskeleton;GO:0005622//intracellular;GO:0043232//intracellular non-membrane-bounded organelle;GO:0009570//chloroplast stroma;GO:0009526//plastid envelope;GO:0009941//chloroplast envelope;GO:0043226//organelle;GO:0044434//chloroplast part;GO:0016020//membrane;GO:0005911//cell-cell junction;GO:0043227//membrane-bounded organelle;GO:0005623…
Carbohydrate metabolism	AT2G42990	2.78	1.6	0.84	0.83	0.75	0.86	AT2G42990	1.10235	2.14704	2.03328e-07	2.90911e-07		K10691//E3 ubiquitin-protein ligase UBR4 [EC:2.3.2.27];K00679//phospholipid:diacylglycerol acyltransferase [EC:2.3.1.158]+ko01100//Metabolic pathways+ko00561//Glycerolipid metabolism;K14209//solute carrier family 36 (proton-coupled amino acid transporter);K01188//beta-glucosidase [EC:3.2.1.21]+ko01100//Metabolic pathways+ko00500//Starch and sucrose metabolism+ko01110//Biosynthesis of secondary me…	GO:0003824//catalytic activity;GO:0016787//hydrolase activity;GO:0016788//hydrolase activity, acting on ester bonds;
Carbohydrate metabolism	AT2G43080	18.23	12.54	10.15	6.52	7.87	5.14	AT-P4H-1	1.06274	2.0889	4.97564e-38	2.39008e-38		K00472//prolyl 4-hydroxylase [EC:1.14.11.2]+ko00330//Arginine and proline metabolism+ko01100//Metabolic pathways;K00472//prolyl 4-hydroxylase [EC:1.14.11.2]+ko00330//Arginine and proline metabolism+ko01100//Metabolic pathways	GO:0006464//cellular protein modification process;GO:0006520//cellular amino acid metabolic process;GO:0018208//peptidyl-proline modification;GO:1901605//alpha-amino acid metabolic process;GO:0006807//nitrogen compound metabolic process;GO:0044281//small molecule metabolic process;GO:0009987//cellular process;GO:0006082//organic acid metabolic process;GO:0036211//protein modification process;GO:0…
Carbohydrate metabolism	AT2G43240	7.5	2.86	3.4	2.55	2.07	2.12	AT2G43240	1.05973	2.08455	1.19847e-19	9.58279e-20		K15273//solute carrier family 35 (probable UDP-sugar transporter), member A4;K15272//solute carrier family 35 (UDP-sugar transporter), member A1/2/3;K15273//solute carrier family 35 (probable UDP-sugar transporter), member A4;K15272//solute carrier family 35 (UDP-sugar transporter), member A1/2/3	GO:0015711//organic anion transport;GO:0006811//ion transport;GO:0051179//localization;GO:0015739//sialic acid transport;GO:0046942//carboxylic acid transport;GO:0008643//carbohydrate transport;GO:0006820//anion transport;GO:1901264//carbohydrate derivative transport;GO:0071702//organic substance transport;GO:0015849//organic acid transport;GO:0006810//transport;GO:0051234//establishment of local…
Carbohydrate metabolism	AT2G43360	113.33	25.36	16.62	12.78	9.65	12.52	BIO2	2.16712	4.49125				K01012//biotin synthase [EC:2.8.1.6]+ko01100//Metabolic pathways+ko00780//Biotin metabolism	GO:0006082//organic acid metabolic process;GO:0043603//cellular amide metabolic process;GO:0043436//oxoacid metabolic process;GO:0046483//heterocycle metabolic process;GO:0046394//carboxylic acid biosynthetic process;GO:0017144//drug metabolic process;GO:0044281//small molecule metabolic process;GO:0006807//nitrogen compound metabolic process;GO:0018130//heterocycle biosynthetic process;GO:000998…
Carbohydrate metabolism	AT2G43570	1.1	1.38	2.05	0.77	0.57	0.68	CHI	1.17122	2.25202	1.2473e-05	2.03967e-05		K01183//chitinase [EC:3.2.1.14]+ko00520//Amino sugar and nucleotide sugar metabolism+ko01100//Metabolic pathways	GO:0016998//cell wall macromolecule catabolic process;GO:1901135//carbohydrate derivative metabolic process;GO:1901136//carbohydrate derivative catabolic process;GO:0048366//leaf development;GO:0010033//response to organic substance;GO:0009627//systemic acquired resistance;GO:0010243//response to organonitrogen compound;GO:0017144//drug metabolic process;GO:0010272//response to silver ion;GO:0042…
Carbohydrate metabolism	AT2G43800	20.34	6.95	5.36	5.22	3.62	3.73	AT2G43800	1.38525	2.61216	3.45362e-116	6.06786e-117		K02184//formin 2;K05740//diaphanous 1+ko04933//AGE-RAGE signaling pathway in diabetic complications	GO:0030834//regulation of actin filament depolymerization;GO:0050794//regulation of cellular process;GO:1901879//regulation of protein depolymerization;GO:0051234//establishment of localization;GO:1902903//regulation of supramolecular fiber organization;GO:0030833//regulation of actin filament polymerization;GO:0032271//regulation of protein polymerization;GO:0010639//negative regulation of organ…
Carbohydrate metabolism	AT2G44580	0.85	0.04	0.08	0.08	0	0	AT2G44580	3.60809	12.1939	2.10128e-06	3.24234e-06		K11271//sister chromatid cohesion protein DCC1;K11271//sister chromatid cohesion protein DCC1	GO:0048285//organelle fission;GO:0007059//chromosome segregation;GO:0065007//biological regulation;GO:0022402//cell cycle process;GO:0071840//cellular component organization or biogenesis;GO:0007064//mitotic sister chromatid cohesion;GO:0051276//chromosome organization;GO:0031326//regulation of cellular biosynthetic process;GO:0098813//nuclear chromosome segregation;GO:0009889//regulation of bios…
Carbohydrate metabolism	AT2G44990	0.03	0	1.23	0.16	0.34	0.13	CCD7	1.09351	2.13393	0.00194109	0.00390873		K17912//9-cis-beta-carotene 9',10'-cleaving dioxygenase [EC:1.13.11.68]+ko00906//Carotenoid biosynthesis+ko01110//Biosynthesis of secondary metabolites;K17912//9-cis-beta-carotene 9',10'-cleaving dioxygenase [EC:1.13.11.68]+ko00906//Carotenoid biosynthesis+ko01110//Biosynthesis of secondary metabolites;K17912//9-cis-beta-carotene 9',10'-cleaving dioxygenase [EC:1.13.11.68]+ko00906//Carotenoid bio…	GO:1901601//strigolactone biosynthetic process;GO:1901575//organic substance catabolic process;GO:0009056//catabolic process;GO:1905393//plant organ formation;GO:0006714//sesquiterpenoid metabolic process;GO:0032502//developmental process;GO:0042221//response to chemical;GO:0044238//primary metabolic process;GO:1901334//lactone metabolic process;GO:0009058//biosynthetic process;GO:0008610//lipid …
Carbohydrate metabolism	AT2G45490	1.82	0.59	0.71	0.59	0.35	0.39	AUR3	1.23725	2.35748	0.000103496	0.000182482		K08850//aurora kinase, other [EC:2.7.11.1];K08850//aurora kinase, other [EC:2.7.11.1]	GO:0000278//mitotic cell cycle;GO:0006468//protein phosphorylation;GO:0032465//regulation of cytokinesis;GO:0006996//organelle organization;GO:0007059//chromosome segregation;GO:0006464//cellular protein modification process;GO:0051276//chromosome organization;GO:0071840//cellular component organization or biogenesis;GO:0016310//phosphorylation;GO:0036211//protein modification process;GO:0044260/…
Carbohydrate metabolism	AT2G46430	0.12	0	0	0	0	0	CNGC3	3.34505	10.1616	0.0170803	0.0392454		K05391//cyclic nucleotide gated channel, plant+ko04626//Plant-pathogen interaction;K05391//cyclic nucleotide gated channel, plant+ko04626//Plant-pathogen interaction	GO:0044425//membrane part;GO:0071944//cell periphery;GO:0016020//membrane;GO:0005886//plasma membrane;GO:0005623//cell;GO:0044464//cell part;GO:0031224//intrinsic component of membrane;GO:0016021//integral component of membrane;GO:0097159//organic cyclic compound binding;GO:0022857//transmembrane transporter activity;GO:1901265//nucleoside phosphate binding;GO:0005515//protein binding;GO:0019001/…
Carbohydrate metabolism	AT2G46620	7.52	4	4.53	2.25	1.97	2	AT2G46620	1.37105	2.58658	4.76706e-36	2.39838e-36		K08900//mitochondrial chaperone BCS1	GO:0016020//membrane;GO:0044425//membrane part;GO:0016021//integral component of membrane;GO:0031224//intrinsic component of membrane;GO:0008144//drug binding;GO:0016887//ATPase activity;GO:0036094//small molecule binding;GO:0032555//purine ribonucleotide binding;GO:0032559//adenyl ribonucleotide binding;GO:0005524//ATP binding;GO:0016817//hydrolase activity, acting on acid anhydrides;GO:0016787/…
Carbohydrate metabolism	AT2G46650	2.53	1.25	1.79	0.18	1.12	0.61	CB5-C	1.53332	2.89451	1.52491e-08	2.03879e-08		K10534//nitrate reductase (NAD(P)H) [EC:1.7.1.1 1.7.1.2 1.7.1.3]+ko00910//Nitrogen metabolism	GO:0055114//oxidation-reduction process;GO:0008152//metabolic process;GO:0044425//membrane part;GO:0016020//membrane;GO:0044444//cytoplasmic part;GO:0012505//endomembrane system;GO:0043229//intracellular organelle;GO:0005737//cytoplasm;GO:0042175//nuclear outer membrane-endoplasmic reticulum membrane network;GO:0044464//cell part;GO:0043226//organelle;GO:0044422//organelle part;GO:0044446//intrac…
Carbohydrate metabolism	AT2G46720	1.83	0.04	0.02	0	0.07	0.06	KCS13	3.87398	14.6617	1.67701e-22	1.22997e-22		K15397//3-ketoacyl-CoA synthase [EC:2.3.1.199]+ko01100//Metabolic pathways+ko01110//Biosynthesis of secondary metabolites+ko00062//Fatty acid elongation	GO:0008152//metabolic process;GO:0044255//cellular lipid metabolic process;GO:0044249//cellular biosynthetic process;GO:0032787//monocarboxylic acid metabolic process;GO:1901576//organic substance biosynthetic process;GO:0044283//small molecule biosynthetic process;GO:0044237//cellular metabolic process;GO:0008610//lipid biosynthetic process;GO:0046394//carboxylic acid biosynthetic process;GO:000…
Carbohydrate metabolism	AT2G47240	88.51	39.74	40.21	25.2	20.89	24.12	LACS1	1.31951	2.49582				K01897//long-chain acyl-CoA synthetase [EC:6.2.1.3]+ko04146//Peroxisome+ko01100//Metabolic pathways+ko00061//Fatty acid biosynthesis+ko01212//Fatty acid metabolism+ko00071//Fatty acid degradation;K01897//long-chain acyl-CoA synthetase [EC:6.2.1.3]+ko04146//Peroxisome+ko01100//Metabolic pathways+ko00061//Fatty acid biosynthesis+ko01212//Fatty acid metabolism+ko00071//Fatty acid degradation;K01897/…	GO:0003824//catalytic activity;
Carbohydrate metabolism	AT2G47500	1.36	0.19	0.16	0.16	0.15	0.34	AT2G47500	1.42046	2.67671	1.02315e-08	1.3521e-08		K10406//kinesin family member C2/C3;K10406//kinesin family member C2/C3	GO:0006928//movement of cell or subcellular component;GO:0007018//microtubule-based movement;GO:0009987//cellular process;GO:0007017//microtubule-based process;GO:0099081//supramolecular polymer;GO:0005623//cell;GO:0015630//microtubule cytoskeleton;GO:0043226//organelle;GO:0032991//macromolecular complex;GO:0005856//cytoskeleton;GO:0005875//microtubule associated complex;GO:0043229//intracellular…
Carbohydrate metabolism	AT2G47680	2.96	3.02	2.03	0.94	0.87	1.53	AT2G47680	1.27665	2.42276	2.63667e-28	1.59738e-28	C3H	K18995//ATP-dependent RNA helicase DHX29 [EC:3.6.4.13]	GO:0009892//negative regulation of metabolic process;GO:0010605//negative regulation of macromolecule metabolic process;GO:0016071//mRNA metabolic process;GO:0060255//regulation of macromolecule metabolic process;GO:1901575//organic substance catabolic process;GO:0006401//RNA catabolic process;GO:0019439//aromatic compound catabolic process;GO:0065007//biological regulation;GO:0034641//cellular n…
Carbohydrate metabolism	AT3G01270	0.56	0.47	0.94	0.16	0.29	0.13	AT3G01270	1.75248	3.36936	3.01823e-07	4.36413e-07		K01728//pectate lyase [EC:4.2.2.2]+ko00040//Pentose and glucuronate interconversions	GO:0009056//catabolic process;GO:0009057//macromolecule catabolic process;GO:0045490//pectin catabolic process;GO:0071704//organic substance metabolic process;GO:0005976//polysaccharide metabolic process;GO:0017144//drug metabolic process;GO:0005975//carbohydrate metabolic process;GO:0044237//cellular metabolic process;GO:0016052//carbohydrate catabolic process;GO:0044248//cellular catabolic proc…
Carbohydrate metabolism	AT3G01510	5.24	0.82	0.4	0.18	0.13	0.28	LSF1	3.4891	11.2285	8.05866e-44	3.42352e-44		K14165//atypical dual specificity phosphatase [EC:3.1.3.16 3.1.3.48];K17614//dual specificity phosphatase 3 [EC:3.1.3.16 3.1.3.48];K14165//atypical dual specificity phosphatase [EC:3.1.3.16 3.1.3.48];K17614//dual specificity phosphatase 3 [EC:3.1.3.16 3.1.3.48];K14165//atypical dual specificity phosphatase [EC:3.1.3.16 3.1.3.48];K17614//dual specificity phosphatase 3 [EC:3.1.3.16 3.1.3.48]	GO:1901575//organic substance catabolic process;GO:0044260//cellular macromolecule metabolic process;GO:0005983//starch catabolic process;GO:0008152//metabolic process;GO:0005982//starch metabolic process;GO:0000272//polysaccharide catabolic process;GO:0016052//carbohydrate catabolic process;GO:0043170//macromolecule metabolic process;GO:0006073//cellular glucan metabolic process;GO:0009057//macr…
Carbohydrate metabolism	AT3G01810	14.4	6.07	3.94	3.58	2.22	4.5	AT3G01810	1.28538	2.43746	7.42151e-84	1.77122e-84			GO:0006997//nucleus organization;GO:0006996//organelle organization;GO:0006999//nuclear pore organization;GO:0016043//cellular component organization;GO:0009987//cellular process;GO:0071840//cellular component organization or biogenesis;GO:0043933//macromolecular complex subunit organization;GO:0032991//macromolecular complex;GO:0044428//nuclear part;GO:0043226//organelle;GO:0016020//membrane;GO:…
Carbohydrate metabolism	AT3G02210	12.33	3.37	3.91	2.56	2.74	2.68	COBL1	1.30422	2.4695	2.58638e-37	1.26554e-37		K17964//leucine-rich PPR motif-containing protein, mitochondrial	GO:0043062//extracellular structure organization;GO:0045229//external encapsulating structure organization;GO:0071554//cell wall organization or biogenesis;GO:0044260//cellular macromolecule metabolic process;GO:0044085//cellular component biogenesis;GO:0071668//plant-type cell wall assembly;GO:0044042//glucan metabolic process;GO:0044038//cell wall macromolecule biosynthetic process;GO:0016043//…
Carbohydrate metabolism	AT3G02610	41.3	14.11	15.78	8.65	7.05	6.12	AT3G02610	1.68757	3.22114	7.97873e-137	1.18514e-137		K03921//acyl-[acyl-carrier-protein] desaturase [EC:1.14.19.2 1.14.19.11 1.14.19.26]+ko00061//Fatty acid biosynthesis+ko01212//Fatty acid metabolism+ko01040//Biosynthesis of unsaturated fatty acids;K03921//acyl-[acyl-carrier-protein] desaturase [EC:1.14.19.2 1.14.19.11 1.14.19.26]+ko00061//Fatty acid biosynthesis+ko01212//Fatty acid metabolism+ko01040//Biosynthesis of unsaturated fatty acids	GO:0008610//lipid biosynthetic process;GO:0006636//unsaturated fatty acid biosynthetic process;GO:0044249//cellular biosynthetic process;GO:0009987//cellular process;GO:0006082//organic acid metabolic process;GO:0055089//fatty acid homeostasis;GO:0046394//carboxylic acid biosynthetic process;GO:0050801//ion homeostasis;GO:0044281//small molecule metabolic process;GO:0048878//chemical homeostasis;…
Carbohydrate metabolism	AT3G02730	68.26	15.5	11.61	12.96	9.15	20.09	TRXF1	1.2039	2.30362	7.10527e-72	1.9534e-72		K03671//thioredoxin 1	GO:0050896//response to stimulus;GO:0006109//regulation of carbohydrate metabolic process;GO:0042592//homeostatic process;GO:0044093//positive regulation of molecular function;GO:0008152//metabolic process;GO:0006662//glycerol ether metabolic process;GO:0050794//regulation of cellular process;GO:0080090//regulation of primary metabolic process;GO:0065009//regulation of molecular function;GO:00094…
Carbohydrate metabolism	AT3G02870	10.09	2.44	1.45	1.24	1.27	1.29	VTC4	1.88607	3.69627	5.8081e-30	3.36716e-30		K10047//inositol-phosphate phosphatase / L-galactose 1-phosphate phosphatase [EC:3.1.3.25 3.1.3.93]+ko01100//Metabolic pathways+ko00053//Ascorbate and aldarate metabolism+ko01110//Biosynthesis of secondary metabolites+ko04070//Phosphatidylinositol signaling system+ko00562//Inositol phosphate metabolism;K10047//inositol-phosphate phosphatase / L-galactose 1-phosphate phosphatase [EC:3.1.3.25 3.1.3…	GO:0046838//phosphorylated carbohydrate dephosphorylation;GO:0009266//response to temperature stimulus;GO:0007165//signal transduction;GO:0006766//vitamin metabolic process;GO:0051716//cellular response to stimulus;GO:0006767//water-soluble vitamin metabolic process;GO:0046394//carboxylic acid biosynthetic process;GO:0042364//water-soluble vitamin biosynthetic process;GO:0009056//catabolic proces…
Carbohydrate metabolism	AT3G03060	2.06	2.04	1.94	1.45	0.95	0.51	AT3G03060	1.04697	2.06619	1.67888e-11	1.91095e-11		K17681//ATPase family AAA domain-containing protein 3A/B	GO:0009987//cellular process;GO:0007005//mitochondrion organization;GO:0071840//cellular component organization or biogenesis;GO:0006996//organelle organization;GO:0016043//cellular component organization;GO:0044444//cytoplasmic part;GO:0043229//intracellular organelle;GO:0043227//membrane-bounded organelle;GO:0005739//mitochondrion;GO:0043231//intracellular membrane-bounded organelle;GO:0030312/…
Carbohydrate metabolism	AT3G03650	26.87	28.98	30.29	11.65	7.69	7.11	EDA5	1.70563	3.26171	3.19363e-233	2.84915e-234		K22846//S-sulfo-L-cysteine synthase (O-acetyl-L-serine-dependent) [EC:2.5.1.144]+ko01100//Metabolic pathways+ko00270//Cysteine and methionine metabolism;K01738//cysteine synthase [EC:2.5.1.47]+ko00920//Sulfur metabolism+ko01230//Biosynthesis of amino acids+ko01100//Metabolic pathways+ko01110//Biosynthesis of secondary metabolites+ko00270//Cysteine and methionine metabolism+ko01200//Carbon metabol…	GO:0009553//embryo sac development;GO:0006807//nitrogen compound metabolic process;GO:0032502//developmental process;GO:0003006//developmental process involved in reproduction;GO:0006486//protein glycosylation;GO:1901137//carbohydrate derivative biosynthetic process;GO:0048229//gametophyte development;GO:0051704//multi-organism process;GO:0044267//cellular protein metabolic process;GO:0007275//mu…
Carbohydrate metabolism	AT3G03910	0.63	1.15	1.63	0.24	0.34	0.73	GDH3	1.40499	2.64817	3.44226e-07	5.00127e-07		K00261//glutamate dehydrogenase (NAD(P)+) [EC:1.4.1.3]+ko00250//Alanine, aspartate and glutamate metabolism+ko00910//Nitrogen metabolism+ko00220//Arginine biosynthesis+ko01100//Metabolic pathways+ko01200//Carbon metabolism;K00261//glutamate dehydrogenase (NAD(P)+) [EC:1.4.1.3]+ko00250//Alanine, aspartate and glutamate metabolism+ko00910//Nitrogen metabolism+ko00220//Arginine biosynthesis+ko01100/…	GO:0006807//nitrogen compound metabolic process;GO:0006082//organic acid metabolic process;GO:0042221//response to chemical;GO:0009646//response to absence of light;GO:0043436//oxoacid metabolic process;GO:0010038//response to metal ion;GO:0044238//primary metabolic process;GO:0046686//response to cadmium ion;GO:0006970//response to osmotic stress;GO:0009987//cellular process;GO:0009314//response…
Carbohydrate metabolism	AT3G04010	1.83	2.09	2.52	0.9	0.93	0.53	AT3G04010	1.43663	2.70687	1.13189e-19	9.03492e-20		K15429//tRNA (guanine37-N1)-methyltransferase [EC:2.1.1.228];K19893//glucan endo-1,3-beta-glucosidase 5/6 [EC:3.2.1.39]+ko00500//Starch and sucrose metabolism	GO:0005975//carbohydrate metabolic process;GO:0071704//organic substance metabolic process;GO:0044238//primary metabolic process;GO:0008152//metabolic process;GO:0031224//intrinsic component of membrane;GO:0016021//integral component of membrane;GO:0046658//anchored component of plasma membrane;GO:0044459//plasma membrane part;GO:0031225//anchored component of membrane;GO:0044425//membrane part;G…
Carbohydrate metabolism	AT3G05150	2.23	0.63	0.44	0.32	0.18	0.42	AT3G05150	1.81454	3.51747	5.02656e-10	6.18354e-10		K08145//MFS transporter, SP family, solute carrier family 2 (facilitated glucose transporter), member 8;K08145//MFS transporter, SP family, solute carrier family 2 (facilitated glucose transporter), member 8;K08145//MFS transporter, SP family, solute carrier family 2 (facilitated glucose transporter), member 8	GO:0006810//transport;GO:0071702//organic substance transport;GO:0051234//establishment of localization;GO:0051179//localization;GO:0008643//carbohydrate transport;GO:0005887//integral component of plasma membrane;GO:0005623//cell;GO:0043229//intracellular organelle;GO:0016021//integral component of membrane;GO:0071944//cell periphery;GO:0044459//plasma membrane part;GO:0031224//intrinsic compone…
Carbohydrate metabolism	AT3G05165	20.05	17.67	21.39	7.42	6.78	5.5	AT3G05165	1.58948	3.0094	8.14744e-127	1.29426e-127		K08145//MFS transporter, SP family, solute carrier family 2 (facilitated glucose transporter), member 8;K08145//MFS transporter, SP family, solute carrier family 2 (facilitated glucose transporter), member 8;K08145//MFS transporter, SP family, solute carrier family 2 (facilitated glucose transporter), member 8;K08145//MFS transporter, SP family, solute carrier family 2 (facilitated glucose transp…	GO:0031224//intrinsic component of membrane;GO:0044425//membrane part;GO:0005623//cell;GO:0005886//plasma membrane;GO:0016021//integral component of membrane;GO:0071944//cell periphery;GO:0031226//intrinsic component of plasma membrane;GO:0016020//membrane;GO:0044459//plasma membrane part;GO:0005887//integral component of plasma membrane;GO:0044464//cell part;GO:0005351//sugar:proton symporter ac…
Carbohydrate metabolism	AT3G06300	12.93	7.38	8.12	5.13	3.7	4.18	P4H2	1.13682	2.19895	1.74231e-32	9.53774e-33		K00472//prolyl 4-hydroxylase [EC:1.14.11.2]+ko00330//Arginine and proline metabolism+ko01100//Metabolic pathways	GO:1901605//alpha-amino acid metabolic process;GO:0010015//root morphogenesis;GO:0071704//organic substance metabolic process;GO:0036211//protein modification process;GO:0030154//cell differentiation;GO:0018401//peptidyl-proline hydroxylation to 4-hydroxy-L-proline;GO:0044237//cellular metabolic process;GO:0048364//root development;GO:0006082//organic acid metabolic process;GO:0071695//anatomical…
Carbohydrate metabolism	AT3G06850	30.12	11.37	11.99	6.98	6.55	7.06	BCE2	1.38391	2.60975	2.32263e-109	4.32039e-110		K09699//2-oxoisovalerate dehydrogenase E2 component (dihydrolipoyl transacylase) [EC:2.3.1.168]+ko00280//Valine, leucine and isoleucine degradation+ko00640//Propanoate metabolism+ko01100//Metabolic pathways+ko01110//Biosynthesis of secondary metabolites;K09699//2-oxoisovalerate dehydrogenase E2 component (dihydrolipoyl transacylase) [EC:2.3.1.168]+ko00280//Valine, leucine and isoleucine degradati…	GO:0044255//cellular lipid metabolic process;GO:1901576//organic substance biosynthetic process;GO:0072330//monocarboxylic acid biosynthetic process;GO:0009743//response to carbohydrate;GO:0044283//small molecule biosynthetic process;GO:0006082//organic acid metabolic process;GO:0007154//cell communication;GO:0009987//cellular process;GO:0051716//cellular response to stimulus;GO:0042221//response…
Carbohydrate metabolism	AT3G07010	10.98	3.4	3.04	2.4	1.78	2.87	AT3G07010	1.32446	2.50439	4.14005e-38	1.98053e-38		K01728//pectate lyase [EC:4.2.2.2]+ko00040//Pentose and glucuronate interconversions;K01728//pectate lyase [EC:4.2.2.2]+ko00040//Pentose and glucuronate interconversions	GO:0045490//pectin catabolic process;GO:0044238//primary metabolic process;GO:0000272//polysaccharide catabolic process;GO:0010393//galacturonan metabolic process;GO:0044237//cellular metabolic process;GO:1901575//organic substance catabolic process;GO:0071704//organic substance metabolic process;GO:0005976//polysaccharide metabolic process;GO:0045488//pectin metabolic process;GO:0016052//carbohy…
Carbohydrate metabolism	AT3G07050	9.9	11.38	11.18	6.68	5.78	3.42	NSN1	1.02461	2.0344	2.71387e-45	1.12081e-45		K14538//nuclear GTP-binding protein+ko03008//Ribosome biogenesis in eukaryotes	GO:0032501//multicellular organismal process;GO:0048367//shoot system development;GO:0051172//negative regulation of nitrogen compound metabolic process;GO:0080090//regulation of primary metabolic process;GO:0007275//multicellular organism development;GO:0048731//system development;GO:0010605//negative regulation of macromolecule metabolic process;GO:0048519//negative regulation of biological pro…
Carbohydrate metabolism	AT3G07320	35.39	16.5	17.44	4.97	3.73	3.79	AT3G07320	2.47781	5.5705				K19891//glucan endo-1,3-beta-glucosidase 1/2/3 [EC:3.2.1.39]+ko00500//Starch and sucrose metabolism;K19892//glucan endo-1,3-beta-glucosidase 4 [EC:3.2.1.39]+ko00500//Starch and sucrose metabolism	GO:0071704//organic substance metabolic process;GO:0008152//metabolic process;GO:0005975//carbohydrate metabolic process;GO:0044238//primary metabolic process;GO:0071944//cell periphery;GO:0031224//intrinsic component of membrane;GO:0031226//intrinsic component of plasma membrane;GO:0005911//cell-cell junction;GO:0030054//cell junction;GO:0030312//external encapsulating structure;GO:0046658//anch…
Carbohydrate metabolism	AT3G08580	296.47	150.66	112.7	99.86	86.69	64.25	AAC1	1.15956	2.23389				K05863//solute carrier family 25 (mitochondrial adenine nucleotide translocator), member 4/5/6/31;K05863//solute carrier family 25 (mitochondrial adenine nucleotide translocator), member 4/5/6/31	GO:0015931//nucleobase-containing compound transport;GO:0006810//transport;GO:0015865//purine nucleotide transport;GO:0071702//organic substance transport;GO:0051179//localization;GO:0051234//establishment of localization;GO:0071705//nitrogen compound transport;GO:0006862//nucleotide transport;GO:0015748//organophosphate ester transport;GO:0005743//mitochondrial inner membrane;GO:0043232//intrace…
Carbohydrate metabolism	AT3G09035	22.4	3.46	2.34	1.5	1.6	2.03	AT3G09035	2.47076	5.54337	3.96064e-101	7.94419e-102		K04733//interleukin-1 receptor-associated kinase 4 [EC:2.7.11.1]	GO:0016020//membrane;GO:0044425//membrane part;GO:0016021//integral component of membrane;GO:0031224//intrinsic component of membrane;GO:0005488//binding;GO:0030246//carbohydrate binding;
Carbohydrate metabolism	AT3G10180	0.58	0.13	0.1	0	0.09	0.04	AT3G10180	2.58384	5.99533	3.55233e-10	4.33118e-10		K11498//centromeric protein E;K11498//centromeric protein E	GO:0009987//cellular process;GO:0007017//microtubule-based process;GO:0006928//movement of cell or subcellular component;GO:0007018//microtubule-based movement;GO:0005623//cell;GO:0099081//supramolecular polymer;GO:0099512//supramolecular fiber;GO:0099513//polymeric cytoskeletal fiber;GO:0044446//intracellular organelle part;GO:0099080//supramolecular complex;GO:0043226//organelle;GO:0005874//mic…
Carbohydrate metabolism	AT3G10310	1.64	0.1	0.19	0.07	0.07	0.02	AT3G10310	3.63456	12.4197	2.30019e-23	1.64236e-23		K10406//kinesin family member C2/C3;K10406//kinesin family member C2/C3	GO:0006928//movement of cell or subcellular component;GO:0007017//microtubule-based process;GO:0009987//cellular process;GO:0007018//microtubule-based movement;GO:0035639//purine ribonucleoside triphosphate binding;GO:0000166//nucleotide binding;GO:0017076//purine nucleotide binding;GO:0043167//ion binding;GO:0017111//nucleoside-triphosphatase activity;GO:0016818//hydrolase activity, acting on ac…
Carbohydrate metabolism	AT3G10740	32.47	45.07	59.46	18.57	22.14	16.46	ASD1	1.23168	2.3484	2.73461e-298	1.89196e-299		K01209//alpha-N-arabinofuranosidase [EC:3.2.1.55]+ko00520//Amino sugar and nucleotide sugar metabolism;K01209//alpha-N-arabinofuranosidase [EC:3.2.1.55]+ko00520//Amino sugar and nucleotide sugar metabolism;K01209//alpha-N-arabinofuranosidase [EC:3.2.1.55]+ko00520//Amino sugar and nucleotide sugar metabolism;K01209//alpha-N-arabinofuranosidase [EC:3.2.1.55]+ko00520//Amino sugar and nucleotide suga…	GO:0019566//arabinose metabolic process;GO:0046373//L-arabinose metabolic process;GO:0019321//pentose metabolic process;GO:0016052//carbohydrate catabolic process;GO:0044281//small molecule metabolic process;GO:0043170//macromolecule metabolic process;GO:0009987//cellular process;GO:0045491//xylan metabolic process;GO:0071704//organic substance metabolic process;GO:0009057//macromolecule cataboli…
Carbohydrate metabolism	AT3G10940	25.69	9.73	6.85	6.05	5.06	6.34	LSF2	1.28956	2.44453	2.19518e-44	9.22243e-45		K17614//dual specificity phosphatase 3 [EC:3.1.3.16 3.1.3.48];K14165//atypical dual specificity phosphatase [EC:3.1.3.16 3.1.3.48]	GO:0044238//primary metabolic process;GO:0005975//carbohydrate metabolic process;GO:0044042//glucan metabolic process;GO:0009251//glucan catabolic process;GO:0006793//phosphorus metabolic process;GO:0009987//cellular process;GO:0044247//cellular polysaccharide catabolic process;GO:0016052//carbohydrate catabolic process;GO:0044264//cellular polysaccharide metabolic process;GO:0009056//catabolic p…
Carbohydrate metabolism	AT3G11170	18.89	6.73	6.21	4.66	3.79	4.4	FAD7	1.31881	2.49461	3.22481e-66	9.54584e-67		K10257//acyl-lipid omega-3 desaturase [EC:1.14.19.25 1.14.19.35 1.14.19.36]	GO:0006082//organic acid metabolic process;GO:0009058//biosynthetic process;GO:0044237//cellular metabolic process;GO:0009987//cellular process;GO:0044238//primary metabolic process;GO:0044255//cellular lipid metabolic process;GO:0008152//metabolic process;GO:0006950//response to stress;GO:0006631//fatty acid metabolic process;GO:0033559//unsaturated fatty acid metabolic process;GO:0006636//unsat…
Carbohydrate metabolism	AT3G11430	26.11	30.67	31.48	7.52	4.95	6.09	GPAT5	2.25583	4.7761				K13508//glycerol-3-phosphate acyltransferase [EC:2.3.1.15 2.3.1.198]+ko01100//Metabolic pathways+ko01110//Biosynthesis of secondary metabolites+ko00564//Glycerophospholipid metabolism+ko00561//Glycerolipid metabolism	GO:0008152//metabolic process;GO:0044255//cellular lipid metabolic process;GO:0034641//cellular nitrogen compound metabolic process;GO:0043170//macromolecule metabolic process;GO:0019637//organophosphate metabolic process;GO:0046483//heterocycle metabolic process;GO:0008654//phospholipid biosynthetic process;GO:0044238//primary metabolic process;GO:0006793//phosphorus metabolic process;GO:0008610…
Carbohydrate metabolism	AT3G12060	8.4	2.54	1.73	0.82	0.75	1.38	TBL1	2.12598	4.36501	3.95768e-52	1.45495e-52		K05956//geranylgeranyl transferase type-2 subunit beta [EC:2.5.1.60]	GO:0009059//macromolecule biosynthetic process;GO:0044237//cellular metabolic process;GO:0005976//polysaccharide metabolic process;GO:0071704//organic substance metabolic process;GO:0009058//biosynthetic process;GO:0030243//cellulose metabolic process;GO:0051274//beta-glucan biosynthetic process;GO:0008152//metabolic process;GO:0033692//cellular polysaccharide biosynthetic process;GO:0043170//mac…
Carbohydrate metabolism	AT3G12110	12.92	0.71	1.59	0.5	0.41	1.25	ACT11	2.84967	7.20837	1.00238e-73	2.68886e-74		K10355//actin, other eukaryote	GO:0071944//cell periphery;GO:0009941//chloroplast envelope;GO:0044444//cytoplasmic part;GO:0043232//intracellular non-membrane-bounded organelle;GO:0005737//cytoplasm;GO:0009532//plastid stroma;GO:0005622//intracellular;GO:0016020//membrane;GO:0009506//plasmodesma;GO:0030054//cell junction;GO:0043229//intracellular organelle;GO:0044435//plastid part;GO:0005856//cytoskeleton;GO:0005623//cell;GO:0…
Carbohydrate metabolism	AT3G12780	204.98	62.2	56	53.06	42.69	48.25	PGK1	1.17657	2.26038				K00927//phosphoglycerate kinase [EC:2.7.2.3]+ko00010//Glycolysis / Gluconeogenesis+ko01230//Biosynthesis of amino acids+ko01100//Metabolic pathways+ko01110//Biosynthesis of secondary metabolites+ko00710//Carbon fixation in photosynthetic organisms+ko01200//Carbon metabolism	GO:1901575//organic substance catabolic process;GO:0046034//ATP metabolic process;GO:0046686//response to cadmium ion;GO:0051173//positive regulation of nitrogen compound metabolic process;GO:0009893//positive regulation of metabolic process;GO:0009108//coenzyme biosynthetic process;GO:1903580//positive regulation of ATP metabolic process;GO:0072522//purine-containing compound biosynthetic proces…
Carbohydrate metabolism	AT3G13090	0.28	0.01	0	0.02	0.02	0.03	ABCC6	2.02312	4.06463	0.000320008	0.000592488		K05665//ATP-binding cassette, subfamily C (CFTR/MRP), member 1 [EC:7.6.2.3]+ko02010//ABC transporters	GO:0043226//organelle;GO:0005622//intracellular;GO:0043231//intracellular membrane-bounded organelle;GO:0043227//membrane-bounded organelle;GO:0016021//integral component of membrane;GO:0044425//membrane part;GO:0044464//cell part;GO:0044444//cytoplasmic part;GO:0005773//vacuole;GO:0005623//cell;GO:0031090//organelle membrane;GO:0055044//symplast;GO:0044437//vacuolar part;GO:0044424//intracellula…
Carbohydrate metabolism	AT3G13690	11.67	2.56	1.96	1.58	1.47	2.63	AT3G13690	1.53836	2.90465	2.30484e-69	6.56383e-70		K04733//interleukin-1 receptor-associated kinase 4 [EC:2.7.11.1];K04733//interleukin-1 receptor-associated kinase 4 [EC:2.7.11.1];K04733//interleukin-1 receptor-associated kinase 4 [EC:2.7.11.1]	GO:0006464//cellular protein modification process;GO:0019538//protein metabolic process;GO:0043170//macromolecule metabolic process;GO:0009987//cellular process;GO:0044237//cellular metabolic process;GO:0043412//macromolecule modification;GO:0006468//protein phosphorylation;GO:0006793//phosphorus metabolic process;GO:0008152//metabolic process;GO:0044260//cellular macromolecule metabolic process;…
Carbohydrate metabolism	AT3G13750	23.01	4.5	3.76	2.37	2.4	2.16	BGAL1	2.18084	4.53418	1.82182e-222	1.68888e-223		K12309//beta-galactosidase [EC:3.2.1.23]+ko00600//Sphingolipid metabolism+ko00604//Glycosphingolipid biosynthesis - ganglio series+ko00531//Glycosaminoglycan degradation+ko00511//Other glycan degradation+ko01100//Metabolic pathways+ko00052//Galactose metabolism	GO:0005975//carbohydrate metabolic process;GO:0071704//organic substance metabolic process;GO:0008152//metabolic process;GO:0044238//primary metabolic process;GO:0044424//intracellular part;GO:0043226//organelle;GO:0005737//cytoplasm;GO:0009506//plasmodesma;GO:0005773//vacuole;GO:0005576//extracellular region;GO:0030054//cell junction;GO:0044444//cytoplasmic part;GO:0043227//membrane-bounded orga…
Carbohydrate metabolism	AT3G14210	7.35	0.12	0.12	0.19	0.37	0.08	ESM1	3.53268	11.5729	3.72911e-41	1.66965e-41		K01188//beta-glucosidase [EC:3.2.1.21]+ko01100//Metabolic pathways+ko00500//Starch and sucrose metabolism+ko01110//Biosynthesis of secondary metabolites+ko00460//Cyanoamino acid metabolism+ko00940//Phenylpropanoid biosynthesis;K01206//alpha-L-fucosidase [EC:3.2.1.51]+ko00511//Other glycan degradation;K01188//beta-glucosidase [EC:3.2.1.21]+ko01100//Metabolic pathways+ko00500//Starch and sucrose me…	GO:0016143//S-glycoside metabolic process;GO:0051707//response to other organism;GO:0019748//secondary metabolic process;GO:0043207//response to external biotic stimulus;GO:0044281//small molecule metabolic process;GO:0019762//glucosinolate catabolic process;GO:0006950//response to stress;GO:0006629//lipid metabolic process;GO:0006952//defense response;GO:0006082//organic acid metabolic process;G…
Carbohydrate metabolism	AT3G14415	10.84	0.87	2.06	0.72	1.47	0.75	GOX2	2.22173	4.66453	2.23297e-47	8.85944e-48		K11517//(S)-2-hydroxy-acid oxidase [EC:1.1.3.15]+ko04146//Peroxisome+ko01100//Metabolic pathways+ko01110//Biosynthesis of secondary metabolites+ko01200//Carbon metabolism+ko00630//Glyoxylate and dicarboxylate metabolism;K11517//(S)-2-hydroxy-acid oxidase [EC:1.1.3.15]+ko04146//Peroxisome+ko01100//Metabolic pathways+ko01110//Biosynthesis of secondary metabolites+ko01200//Carbon metabolism+ko00630/…	GO:0044237//cellular metabolic process;GO:0017144//drug metabolic process;GO:0042743//hydrogen peroxide metabolic process;GO:0051704//multi-organism process;GO:0098542//defense response to other organism;GO:1903409//reactive oxygen species biosynthetic process;GO:0043207//response to external biotic stimulus;GO:0006950//response to stress;GO:0009607//response to biotic stimulus;GO:0009058//biosyn…
Carbohydrate metabolism	AT3G14420	58.45	8.08	7.7	3.56	4.1	4.9	GOX1	2.58947	6.01878	6.34534e-278	4.68853e-279		K11517//(S)-2-hydroxy-acid oxidase [EC:1.1.3.15]+ko04146//Peroxisome+ko01100//Metabolic pathways+ko01110//Biosynthesis of secondary metabolites+ko01200//Carbon metabolism+ko00630//Glyoxylate and dicarboxylate metabolism;K11517//(S)-2-hydroxy-acid oxidase [EC:1.1.3.15]+ko04146//Peroxisome+ko01100//Metabolic pathways+ko01110//Biosynthesis of secondary metabolites+ko01200//Carbon metabolism+ko00630/…	GO:0098542//defense response to other organism;GO:0009617//response to bacterium;GO:0051704//multi-organism process;GO:0009605//response to external stimulus;GO:0009854//oxidative photosynthetic carbon pathway;GO:0051188//cofactor biosynthetic process;GO:0009719//response to endogenous stimulus;GO:0043207//response to external biotic stimulus;GO:0009725//response to hormone;GO:1903409//reactive o…
Carbohydrate metabolism	AT3G14720	43.03	25.54	21.54	14.1	13.16	16.95	MPK19	1.03665	2.05146	3.65259e-145	5.13173e-146		K04371//mitogen-activated protein kinase 1/3 [EC:2.7.11.24]+ko04933//AGE-RAGE signaling pathway in diabetic complications;K04371//mitogen-activated protein kinase 1/3 [EC:2.7.11.24]+ko04933//AGE-RAGE signaling pathway in diabetic complications;K04371//mitogen-activated protein kinase 1/3 [EC:2.7.11.24]+ko04933//AGE-RAGE signaling pathway in diabetic complications	GO:0005488//binding;GO:0004707//MAP kinase activity;GO:0043167//ion binding;GO:0032555//purine ribonucleotide binding;GO:0000166//nucleotide binding;GO:0097159//organic cyclic compound binding;GO:0140096//catalytic activity, acting on a protein;GO:0003824//catalytic activity;GO:0032559//adenyl ribonucleotide binding;GO:0016773//phosphotransferase activity, alcohol group as acceptor;GO:0030554//ad…
Carbohydrate metabolism	AT3G14770	1.16	1.75	3.44	0.76	0.92	0.56	SWEET2	1.48879	2.80653	8.0905e-14	8.22928e-14		K15382//solute carrier family 50 (sugar transporter)	GO:0051234//establishment of localization;GO:0008643//carbohydrate transport;GO:0071702//organic substance transport;GO:0051179//localization;GO:0006810//transport;GO:0005623//cell;GO:0044425//membrane part;GO:0044459//plasma membrane part;GO:0016020//membrane;GO:0031226//intrinsic component of plasma membrane;GO:0005887//integral component of plasma membrane;GO:0005886//plasma membrane;GO:007194…
Carbohydrate metabolism	AT3G14990	61.88	41.07	68.82	26.95	30.98	20.41	DJ1A	1.13049	2.18934	3.34289e-212	3.23083e-213		K03152//protein deglycase [EC:3.5.1.124];K03152//protein deglycase [EC:3.5.1.124];K03152//protein deglycase [EC:3.5.1.124]	GO:0065007//biological regulation;GO:0042221//response to chemical;GO:0050789//regulation of biological process;GO:0009987//cellular process;GO:0006139//nucleobase-containing compound metabolic process;GO:1901576//organic substance biosynthetic process;GO:0009117//nucleotide metabolic process;GO:0006796//phosphate-containing compound metabolic process;GO:0043412//macromolecule modification;GO:007…
Carbohydrate metabolism	AT3G15450	109.13	34.93	214.97	26.13	66.11	26.67	AT3G15450	1.57839	2.98637				K13783//MFS transporter, OPA family, solute carrier family 37 (glycerol-3-phosphate transporter), member 1/2;K13783//MFS transporter, OPA family, solute carrier family 37 (glycerol-3-phosphate transporter), member 1/2;K13783//MFS transporter, OPA family, solute carrier family 37 (glycerol-3-phosphate transporter), member 1/2
Carbohydrate metabolism	AT3G15820	89.8	41.25	28.32	19.89	14.94	23.94	ROD1	1.45597	2.74341	9.71476e-263	7.59087e-264			GO:0008152//metabolic process;GO:0006644//phospholipid metabolic process;GO:0006650//glycerophospholipid metabolic process;GO:0006793//phosphorus metabolic process;GO:0006796//phosphate-containing compound metabolic process;GO:0044238//primary metabolic process;GO:0071704//organic substance metabolic process;GO:0044255//cellular lipid metabolic process;GO:0097164//ammonium ion metabolic process;G…
Carbohydrate metabolism	AT3G16950	88.83	35.6	24.83	18.96	14.49	21.01	LPD1	1.466	2.76254				K00382//dihydrolipoamide dehydrogenase [EC:1.8.1.4]+ko00010//Glycolysis / Gluconeogenesis+ko00020//Citrate cycle (TCA cycle)+ko00280//Valine, leucine and isoleucine degradation+ko00640//Propanoate metabolism+ko01100//Metabolic pathways+ko01110//Biosynthesis of secondary metabolites+ko00260//Glycine, serine and threonine metabolism+ko00620//Pyruvate metabolism+ko01200//Carbon metabolism+ko00630//G…	GO:0009108//coenzyme biosynthetic process;GO:0055086//nucleobase-containing small molecule metabolic process;GO:0009150//purine ribonucleotide metabolic process;GO:0051186//cofactor metabolic process;GO:0046685//response to arsenic-containing substance;GO:1901564//organonitrogen compound metabolic process;GO:1901135//carbohydrate derivative metabolic process;GO:1901137//carbohydrate derivative bi…
Carbohydrate metabolism	AT3G17170	5.33	1.57	2.76	1.78	2	0.46	RFC3	1.17235	2.25378	4.80102e-10	5.89808e-10		K11323//histone arginine demethylase JMJD6 [EC:1.14.11.-];K01414//oligopeptidase A [EC:3.4.24.70]	GO:0019538//protein metabolic process;GO:0034645//cellular macromolecule biosynthetic process;GO:0006412//translation;GO:0044267//cellular protein metabolic process;GO:0009058//biosynthetic process;GO:0006518//peptide metabolic process;GO:1901564//organonitrogen compound metabolic process;GO:0009987//cellular process;GO:0044271//cellular nitrogen compound biosynthetic process;GO:0043603//cellular…
Carbohydrate metabolism	AT3G17360	0.6	0.09	0.06	0.07	0.03	0.1	POK1	1.91389	3.76825	1.50938e-10	1.80253e-10		K10400//kinesin family member 15;K10400//kinesin family member 15;K10400//kinesin family member 15	GO:0009987//cellular process;GO:0007049//cell cycle;GO:1902410//mitotic cytokinetic process;GO:0051301//cell division;GO:0061640//cytoskeleton-dependent cytokinesis;GO:1903047//mitotic cell cycle process;GO:0000281//mitotic cytokinesis;GO:0000910//cytokinesis;GO:0032506//cytokinetic process;GO:0006928//movement of cell or subcellular component;GO:0000911//cytokinesis by cell plate formation;GO:00…
Carbohydrate metabolism	AT3G17420	13.19	15.71	17.64	5.21	3.7	3.72	GPK1	1.88448	3.69219	1.86326e-157	2.44253e-158		K04733//interleukin-1 receptor-associated kinase 4 [EC:2.7.11.1]	GO:0043412//macromolecule modification;GO:0044267//cellular protein metabolic process;GO:1901564//organonitrogen compound metabolic process;GO:0071704//organic substance metabolic process;GO:0044237//cellular metabolic process;GO:0006793//phosphorus metabolic process;GO:0006796//phosphate-containing compound metabolic process;GO:0006464//cellular protein modification process;GO:0016310//phosphory…
Carbohydrate metabolism	AT3G18080	86.77	18.26	19.13	8.57	8	7.69	BGLU44	2.3636	5.14654				K05350//beta-glucosidase [EC:3.2.1.21]+ko01100//Metabolic pathways+ko00500//Starch and sucrose metabolism+ko01110//Biosynthesis of secondary metabolites+ko00460//Cyanoamino acid metabolism+ko00940//Phenylpropanoid biosynthesis	GO:0071704//organic substance metabolic process;GO:0008152//metabolic process;GO:0005975//carbohydrate metabolic process;GO:0044238//primary metabolic process;GO:0044464//cell part;GO:0032991//macromolecular complex;GO:0022626//cytosolic ribosome;GO:0043229//intracellular organelle;GO:0005737//cytoplasm;GO:0005829//cytosol;GO:0005576//extracellular region;GO:0030312//external encapsulating struct…
Carbohydrate metabolism	AT3G18850	4.27	1.18	0.76	0.92	0.68	0.85	LPAT5	1.45507	2.74171	2.47736e-11	2.84544e-11		K13513//lysocardiolipin and lysophospholipid acyltransferase [EC:2.3.1.- 2.3.1.51]+ko01100//Metabolic pathways+ko01110//Biosynthesis of secondary metabolites+ko00564//Glycerophospholipid metabolism+ko00561//Glycerolipid metabolism;K13513//lysocardiolipin and lysophospholipid acyltransferase [EC:2.3.1.- 2.3.1.51]+ko01100//Metabolic pathways+ko01110//Biosynthesis of secondary metabolites+ko00564//G…	GO:0006139//nucleobase-containing compound metabolic process;GO:0036149//phosphatidylinositol acyl-chain remodeling;GO:0006221//pyrimidine nucleotide biosynthetic process;GO:0046488//phosphatidylinositol metabolic process;GO:0046341//CDP-diacylglycerol metabolic process;GO:0006650//glycerophospholipid metabolic process;GO:0018130//heterocycle biosynthetic process;GO:0019438//aromatic compound bio…
Carbohydrate metabolism	AT3G19050	0.62	0.13	0.08	0.05	0.04	0.05	POK2	2.54097	5.81981	2.0001e-19	1.6129e-19		K10400//kinesin family member 15	GO:0000910//cytokinesis;GO:0051301//cell division;GO:0007018//microtubule-based movement;GO:0061640//cytoskeleton-dependent cytokinesis;GO:0006928//movement of cell or subcellular component;GO:0000278//mitotic cell cycle;GO:1903047//mitotic cell cycle process;GO:0009987//cellular process;GO:0022402//cell cycle process;GO:1902410//mitotic cytokinetic process;GO:0007017//microtubule-based process;G…
Carbohydrate metabolism	AT3G20015	11.76	2.02	1.56	1.04	0.91	1.17	AT3G20015	2.31263	4.96788	3.72963e-68	1.07855e-68		K22683//aspartyl protease family protein [EC:3.4.23.-]	GO:0030163//protein catabolic process;GO:1901565//organonitrogen compound catabolic process;GO:0008152//metabolic process;GO:0006508//proteolysis;GO:0009056//catabolic process;GO:0019538//protein metabolic process;GO:0044238//primary metabolic process;GO:0006807//nitrogen compound metabolic process;GO:1901575//organic substance catabolic process;GO:0043170//macromolecule metabolic process;GO:0071…
Carbohydrate metabolism	AT3G20040	0.84	0.66	0.39	0.35	0.23	0.31	ATHXK4	1.08725	2.12469	0.000130358	0.000232139		K00844//hexokinase [EC:2.7.1.1]+ko00010//Glycolysis / Gluconeogenesis+ko00520//Amino sugar and nucleotide sugar metabolism+ko01100//Metabolic pathways+ko00052//Galactose metabolism+ko00051//Fructose and mannose metabolism+ko00500//Starch and sucrose metabolism+ko01110//Biosynthesis of secondary metabolites+ko01200//Carbon metabolism	GO:0046390//ribose phosphate biosynthetic process;GO:0042593//glucose homeostasis;GO:0006757//ATP generation from ADP;GO:0009141//nucleoside triphosphate metabolic process;GO:0009124//nucleoside monophosphate biosynthetic process;GO:0009166//nucleotide catabolic process;GO:0009206//purine ribonucleoside triphosphate biosynthetic process;GO:0019359//nicotinamide nucleotide biosynthetic process;GO:…
Carbohydrate metabolism	AT3G20050	55.57	31.26	26.76	21.8	18.48	14.61	TCP-1	1.05023	2.07087	3.04954e-170	3.68298e-171		K09493//T-complex protein 1 subunit alpha	GO:0006457//protein folding;GO:0009987//cellular process;GO:0044445//cytosolic part;GO:0101031//chaperone complex;GO:0005737//cytoplasm;GO:0005832//chaperonin-containing T-complex;GO:0044444//cytoplasmic part;GO:0005829//cytosol;GO:0005623//cell;GO:0005622//intracellular;GO:0044464//cell part;GO:0044424//intracellular part;GO:0032991//macromolecular complex;GO:1901265//nucleoside phosphate bindin…
Carbohydrate metabolism	AT3G20150	1.14	0.16	0.1	0.1	0.11	0.16	AT3G20150	1.93739	3.83013	1.33576e-11	1.51343e-11		K10400//kinesin family member 15;K10400//kinesin family member 15	GO:0009987//cellular process;GO:0006928//movement of cell or subcellular component;GO:0007017//microtubule-based process;GO:0007018//microtubule-based movement;GO:0032991//macromolecular complex;GO:0005875//microtubule associated complex;GO:0005874//microtubule;GO:0005856//cytoskeleton;GO:0044464//cell part;GO:0005623//cell;GO:0015630//microtubule cytoskeleton;GO:0044430//cytoskeletal part;GO:004…
Carbohydrate metabolism	AT3G20520	2.66	0.2	0.15	0.34	0.33	0.38	SVL3	1.5276	2.88305	1.55963e-10	1.86443e-10		K01126//glycerophosphoryl diester phosphodiesterase [EC:3.1.4.46]+ko00564//Glycerophospholipid metabolism	GO:0006071//glycerol metabolic process;GO:0071704//organic substance metabolic process;GO:0009987//cellular process;GO:0044237//cellular metabolic process;GO:0044281//small molecule metabolic process;GO:1901615//organic hydroxy compound metabolic process;GO:0006066//alcohol metabolic process;GO:0019400//alditol metabolic process;GO:0005975//carbohydrate metabolic process;GO:0008152//metabolic pro…
Carbohydrate metabolism	AT3G21530	4.59	5.07	5.18	1.56	1.15	1.23	AT3G21530	1.9645	3.90276	3.56389e-46	1.44482e-46		K13963//serpin B;K13963//serpin B;K13963//serpin B;K13963//serpin B	GO:1901137//carbohydrate derivative biosynthetic process;GO:0071704//organic substance metabolic process;GO:0046488//phosphatidylinositol metabolic process;GO:0009987//cellular process;GO:0006505//GPI anchor metabolic process;GO:1901576//organic substance biosynthetic process;GO:0009058//biosynthetic process;GO:0044260//cellular macromolecule metabolic process;GO:0006629//lipid metabolic process;…
Carbohydrate metabolism	AT3G23470	8.24	2.12	0.99	0.78	0.8	1.99	AT3G23470	1.6969	3.24203	8.03644e-30	4.67851e-30		K00574//cyclopropane-fatty-acyl-phospholipid synthase [EC:2.1.1.79];K00574//cyclopropane-fatty-acyl-phospholipid synthase [EC:2.1.1.79];K00574//cyclopropane-fatty-acyl-phospholipid synthase [EC:2.1.1.79]	GO:0044238//primary metabolic process;GO:1901576//organic substance biosynthetic process;GO:0009058//biosynthetic process;GO:0006629//lipid metabolic process;GO:0071704//organic substance metabolic process;GO:0008152//metabolic process;GO:0008610//lipid biosynthetic process;
Carbohydrate metabolism	AT3G23670	2	0.27	0.28	0.12	0.2	0.14	KINESIN-12B	2.4788	5.57435	6.2223e-28	3.8112e-28		K10400//kinesin family member 15;K10400//kinesin family member 15	GO:0022412//cellular process involved in reproduction in multicellular organism;GO:0061640//cytoskeleton-dependent cytokinesis;GO:1903046//meiotic cell cycle process;GO:0032501//multicellular organismal process;GO:0051301//cell division;GO:0009555//pollen development;GO:0007275//multicellular organism development;GO:0051321//meiotic cell cycle;GO:0000910//cytokinesis;GO:0051704//multi-organism pr…
Carbohydrate metabolism	AT3G23810	61.85	38.61	27.04	10.61	7.68	11.04	SAHH2	2.13277	4.38558				K01251//adenosylhomocysteinase [EC:3.3.1.1]+ko01100//Metabolic pathways+ko00270//Cysteine and methionine metabolism	GO:0044282//small molecule catabolic process;GO:0006534//cysteine metabolic process;GO:0006139//nucleobase-containing compound metabolic process;GO:0019752//carboxylic acid metabolic process;GO:0072521//purine-containing compound metabolic process;GO:0046395//carboxylic acid catabolic process;GO:0043436//oxoacid metabolic process;GO:0046700//heterocycle catabolic process;GO:0006152//purine nucleo…
Carbohydrate metabolism	AT3G23920	77.11	82.22	92.97	42.41	37.69	36.6	BAM1	1.11324	2.16331				K01177//beta-amylase [EC:3.2.1.2]+ko00500//Starch and sucrose metabolism	GO:0009987//cellular process;GO:1901575//organic substance catabolic process;GO:0044248//cellular catabolic process;GO:0044262//cellular carbohydrate metabolic process;GO:0005982//starch metabolic process;GO:0044247//cellular polysaccharide catabolic process;GO:0043170//macromolecule metabolic process;GO:0001101//response to acid chemical;GO:0010035//response to inorganic substance;GO:0009628//re…
Carbohydrate metabolism	AT3G24230	0.1	0.21	0.1	0	0.03	0.11	AT3G24230	1.60809	3.04847	0.0166335	0.0380224		K01728//pectate lyase [EC:4.2.2.2]+ko00040//Pentose and glucuronate interconversions	GO:0016052//carbohydrate catabolic process;GO:0045490//pectin catabolic process;GO:1901575//organic substance catabolic process;GO:0043170//macromolecule metabolic process;GO:0009057//macromolecule catabolic process;GO:0045488//pectin metabolic process;GO:0044248//cellular catabolic process;GO:0044237//cellular metabolic process;GO:0010393//galacturonan metabolic process;GO:0005975//carbohydrate …
Carbohydrate metabolism	AT3G24340	5.29	1.18	1.31	0.57	0.46	0.6	CHR40	2.26226	4.79743	7.07319e-62	2.23004e-62		K10875//DNA repair and recombination protein RAD54 and RAD54-like protein [EC:3.6.4.-]+ko03440//Homologous recombination	GO:0060148//positive regulation of posttranscriptional gene silencing;GO:0019222//regulation of metabolic process;GO:0048518//positive regulation of biological process;GO:0050794//regulation of cellular process;GO:0048522//positive regulation of cellular process;GO:0060147//regulation of posttranscriptional gene silencing;GO:0060966//regulation of gene silencing by RNA;GO:0060968//regulation of g…
Carbohydrate metabolism	AT3G24430	9.61	2.39	2.27	1.97	1.8	1.97	HCF101	1.3234	2.50256	1.30821e-28	7.87392e-29		K03593//ATP-binding protein involved in chromosome partitioning	GO:0016226//iron-sulfur cluster assembly;GO:0006790//sulfur compound metabolic process;GO:0016043//cellular component organization;GO:0031163//metallo-sulfur cluster assembly;GO:0008152//metabolic process;GO:0022607//cellular component assembly;GO:0051186//cofactor metabolic process;GO:0009987//cellular process;GO:0071840//cellular component organization or biogenesis;GO:0044085//cellular compone…
Carbohydrate metabolism	AT3G24535	1.23	1.31	0.73	0.22	0.41	0.3	AT3G24535	1.81454	3.51747	7.58889e-06	1.22027e-05		K11273//chromosome transmission fidelity protein 1 [EC:3.6.4.13]	GO:0044425//membrane part;GO:0016021//integral component of membrane;GO:0005886//plasma membrane;GO:0044464//cell part;GO:0016020//membrane;GO:0005623//cell;GO:0071944//cell periphery;GO:0031224//intrinsic component of membrane;GO:0000166//nucleotide binding;GO:0036094//small molecule binding;GO:0140096//catalytic activity, acting on a protein;GO:0004674//protein serine/threonine kinase activity;…
Carbohydrate metabolism	AT3G24660	11.94	3.41	2.66	2.99	1.78	2.93	TMKL1	1.24414	2.36877	1.75522e-38	8.36207e-39		K04733//interleukin-1 receptor-associated kinase 4 [EC:2.7.11.1]	GO:0044425//membrane part;GO:0005911//cell-cell junction;GO:0030054//cell junction;GO:0071944//cell periphery;GO:0005886//plasma membrane;GO:0055044//symplast;GO:0009506//plasmodesma;GO:0044464//cell part;GO:0005623//cell;GO:0031224//intrinsic component of membrane;GO:0016021//integral component of membrane;GO:0016020//membrane;GO:0030554//adenyl nucleotide binding;GO:0004672//protein kinase acti…
Carbohydrate metabolism	AT3G25860	109.07	32.06	22.02	18.98	15.33	15.74	LTA2	1.71406	3.28084				K00627//pyruvate dehydrogenase E2 component (dihydrolipoamide acetyltransferase) [EC:2.3.1.12]+ko00010//Glycolysis / Gluconeogenesis+ko00020//Citrate cycle (TCA cycle)+ko01100//Metabolic pathways+ko01110//Biosynthesis of secondary metabolites+ko00620//Pyruvate metabolism+ko01200//Carbon metabolism	GO:0009168//purine ribonucleoside monophosphate biosynthetic process;GO:0008152//metabolic process;GO:1901361//organic cyclic compound catabolic process;GO:0033865//nucleoside bisphosphate metabolic process;GO:0006725//cellular aromatic compound metabolic process;GO:0009126//purine nucleoside monophosphate metabolic process;GO:0019362//pyridine nucleotide metabolic process;GO:1901293//nucleoside …
Carbohydrate metabolism	AT3G27400	0.3	0.04	0.04	0	0	0	AT3G27400	4.19305	18.2908	0.0013934	0.00275977		K01728//pectate lyase [EC:4.2.2.2]+ko00040//Pentose and glucuronate interconversions;K01728//pectate lyase [EC:4.2.2.2]+ko00040//Pentose and glucuronate interconversions	GO:0071704//organic substance metabolic process;GO:0009057//macromolecule catabolic process;GO:0005976//polysaccharide metabolic process;GO:0045490//pectin catabolic process;GO:0044237//cellular metabolic process;GO:0017144//drug metabolic process;GO:0042737//drug catabolic process;GO:0010393//galacturonan metabolic process;GO:0008152//metabolic process;GO:0009987//cellular process;GO:0043170//ma…
Carbohydrate metabolism	AT3G27730	0.27	0.02	0	0.03	0.02	0.03	RCK	1.87112	3.65817	0.00232928	0.00473177		K15271//ATP-dependent DNA helicase HFM1/MER3 [EC:3.6.4.12];K15271//ATP-dependent DNA helicase HFM1/MER3 [EC:3.6.4.12];K15271//ATP-dependent DNA helicase HFM1/MER3 [EC:3.6.4.12];K15271//ATP-dependent DNA helicase HFM1/MER3 [EC:3.6.4.12];K15271//ATP-dependent DNA helicase HFM1/MER3 [EC:3.6.4.12];K15271//ATP-dependent DNA helicase HFM1/MER3 [EC:3.6.4.12];K15271//ATP-dependent DNA helicase HFM1/MER3 …	GO:0090304//nucleic acid metabolic process;GO:0007127//meiosis I;GO:0034641//cellular nitrogen compound metabolic process;GO:0006139//nucleobase-containing compound metabolic process;GO:0043170//macromolecule metabolic process;GO:0045132//meiotic chromosome segregation;GO:0051321//meiotic cell cycle;GO:0098813//nuclear chromosome segregation;GO:0000280//nuclear division;GO:0007131//reciprocal mei…
Carbohydrate metabolism	AT3G28360	5.47	3.24	2.29	1.69	1.88	1.49	ABCB16	1.11837	2.17102	8.89879e-34	4.71879e-34		K05658//ATP-binding cassette, subfamily B (MDR/TAP), member 1 [EC:7.6.2.2]+ko02010//ABC transporters	GO:0031224//intrinsic component of membrane;GO:0044425//membrane part;GO:0016021//integral component of membrane;GO:0016020//membrane;GO:0097159//organic cyclic compound binding;GO:0043167//ion binding;GO:0015399//primary active transmembrane transporter activity;GO:0016462//pyrophosphatase activity;GO:0005488//binding;GO:0005524//ATP binding;GO:0016818//hydrolase activity, acting on acid anhydri…
Carbohydrate metabolism	AT3G28540	1	0.3	0.75	0.29	0.42	0.24	AT3G28540	1.25261	2.38271	2.56678e-05	4.29008e-05		K08900//mitochondrial chaperone BCS1;K08900//mitochondrial chaperone BCS1	GO:0016020//membrane;GO:0016021//integral component of membrane;GO:0031224//intrinsic component of membrane;GO:0044425//membrane part;GO:0017111//nucleoside-triphosphatase activity;GO:0005524//ATP binding;GO:0016887//ATPase activity;GO:1901363//heterocyclic compound binding;GO:0035639//purine ribonucleoside triphosphate binding;GO:0016818//hydrolase activity, acting on acid anhydrides, in phospho…
Carbohydrate metabolism	AT3G30300	12.67	3.5	2.84	2.17	1.93	2.27	AT3G30300	1.58755	3.00538	1.58657e-65	4.7542e-66		K07374//tubulin alpha+ko04145//Phagosome;K22733//magnesium transporter;K07374//tubulin alpha+ko04145//Phagosome;K22733//magnesium transporter	GO:0006004//fucose metabolic process;GO:0005975//carbohydrate metabolic process;GO:0044281//small molecule metabolic process;GO:0071704//organic substance metabolic process;GO:0005996//monosaccharide metabolic process;GO:0008152//metabolic process;GO:0044238//primary metabolic process;GO:0019318//hexose metabolic process;GO:0005622//intracellular;GO:0044424//intracellular part;GO:0016021//integra…
Carbohydrate metabolism	AT3G42670	6.19	1.02	0.96	0.48	0.66	0.52	CHR38	2.32978	5.0273	2.57524e-73	6.95879e-74		K10875//DNA repair and recombination protein RAD54 and RAD54-like protein [EC:3.6.4.-]+ko03440//Homologous recombination;K10875//DNA repair and recombination protein RAD54 and RAD54-like protein [EC:3.6.4.-]+ko03440//Homologous recombination;K10875//DNA repair and recombination protein RAD54 and RAD54-like protein [EC:3.6.4.-]+ko03440//Homologous recombination;K10875//DNA repair and recombination…	GO:0050794//regulation of cellular process;GO:0048522//positive regulation of cellular process;GO:0048519//negative regulation of biological process;GO:0060966//regulation of gene silencing by RNA;GO:0010468//regulation of gene expression;GO:1900370//positive regulation of RNA interference;GO:0065007//biological regulation;GO:0060968//regulation of gene silencing;GO:0031047//gene silencing by RNA…
Carbohydrate metabolism	AT3G42850	2.82	1.18	0.84	0.45	0.25	0.29	AT3G42850	2.30489	4.94131	8.2742e-33	4.49681e-33		K12446//L-arabinokinase [EC:2.7.1.46]+ko00520//Amino sugar and nucleotide sugar metabolism+ko01100//Metabolic pathways;K12446//L-arabinokinase [EC:2.7.1.46]+ko00520//Amino sugar and nucleotide sugar metabolism+ko01100//Metabolic pathways	GO:0005622//intracellular;GO:0005623//cell;GO:0005829//cytosol;GO:0044424//intracellular part;GO:0005737//cytoplasm;GO:0044464//cell part;GO:0044444//cytoplasmic part;GO:0016773//phosphotransferase activity, alcohol group as acceptor;GO:0019200//carbohydrate kinase activity;GO:0005534//galactose binding;GO:0016772//transferase activity, transferring phosphorus-containing groups;GO:0035639//purine…
Carbohydrate metabolism	AT3G44050	1.32	0.11	0.25	0.16	0.04	0.11	AT3G44050	2.48825	5.61096	3.77025e-19	3.07755e-19		K10400//kinesin family member 15	GO:0006928//movement of cell or subcellular component;GO:0007017//microtubule-based process;GO:0009987//cellular process;GO:0007018//microtubule-based movement;GO:0099080//supramolecular complex;GO:0005871//kinesin complex;GO:0005874//microtubule;GO:0005623//cell;GO:0005875//microtubule associated complex;GO:0043229//intracellular organelle;GO:0005622//intracellular;GO:0099513//polymeric cytoskel…
Carbohydrate metabolism	AT3G44300	112.94	14.56	28.98	10.07	21.51	9.24	NIT2	1.9271	3.80289				K01501//nitrilase [EC:3.5.5.1]+ko00910//Nitrogen metabolism+ko00380//Tryptophan metabolism+ko00460//Cyanoamino acid metabolism	GO:0042445//hormone metabolic process;GO:0019752//carboxylic acid metabolic process;GO:0044281//small molecule metabolic process;GO:0043436//oxoacid metabolic process;GO:0016053//organic acid biosynthetic process;GO:0010817//regulation of hormone levels;GO:0071704//organic substance metabolic process;GO:1901575//organic substance catabolic process;GO:0065007//biological regulation;GO:0006725//cel…
Carbohydrate metabolism	AT3G44540	5.83	5.54	9.17	2.08	0.77	1.01	FAR4	2.415	5.33321	7.16545e-111	1.31438e-111		K13356//alcohol-forming fatty acyl-CoA reductase [EC:1.2.1.84]+ko04146//Peroxisome+ko00073//Cutin, suberine and wax biosynthesis;K13356//alcohol-forming fatty acyl-CoA reductase [EC:1.2.1.84]+ko04146//Peroxisome+ko00073//Cutin, suberine and wax biosynthesis;K13356//alcohol-forming fatty acyl-CoA reductase [EC:1.2.1.84]+ko04146//Peroxisome+ko00073//Cutin, suberine and wax biosynthesis	GO:0008152//metabolic process;GO:0044237//cellular metabolic process;GO:0072521//purine-containing compound metabolic process;GO:0009117//nucleotide metabolic process;GO:0035336//long-chain fatty-acyl-CoA metabolic process;GO:0006807//nitrogen compound metabolic process;GO:0044550//secondary metabolite biosynthetic process;GO:0044249//cellular biosynthetic process;GO:1901362//organic cyclic compo…
Carbohydrate metabolism	AT3G44550	5.42	5.55	7	1.25	0.57	1.11	FAR5	2.70946	6.54078	5.09427e-86	1.1903e-86		K13356//alcohol-forming fatty acyl-CoA reductase [EC:1.2.1.84]+ko04146//Peroxisome+ko00073//Cutin, suberine and wax biosynthesis;K13356//alcohol-forming fatty acyl-CoA reductase [EC:1.2.1.84]+ko04146//Peroxisome+ko00073//Cutin, suberine and wax biosynthesis	GO:0009150//purine ribonucleotide metabolic process;GO:0006807//nitrogen compound metabolic process;GO:0071704//organic substance metabolic process;GO:0009058//biosynthetic process;GO:0055086//nucleobase-containing small molecule metabolic process;GO:0033865//nucleoside bisphosphate metabolic process;GO:0046483//heterocycle metabolic process;GO:0009698//phenylpropanoid metabolic process;GO:003387…
Carbohydrate metabolism	AT3G46440	35.2	18.53	18.69	13.21	10.26	11.02	UXS5	1.07618	2.10845	3.96561e-85	9.36808e-86		K08678//UDP-glucuronate decarboxylase [EC:4.1.1.35]+ko00520//Amino sugar and nucleotide sugar metabolism+ko01100//Metabolic pathways;K08678//UDP-glucuronate decarboxylase [EC:4.1.1.35]+ko00520//Amino sugar and nucleotide sugar metabolism+ko01100//Metabolic pathways	GO:0009226//nucleotide-sugar biosynthetic process;GO:0044281//small molecule metabolic process;GO:0044237//cellular metabolic process;GO:0042732//D-xylose metabolic process;GO:0006725//cellular aromatic compound metabolic process;GO:1901576//organic substance biosynthetic process;GO:0018130//heterocycle biosynthetic process;GO:0044238//primary metabolic process;GO:0009225//nucleotide-sugar metabo…
Carbohydrate metabolism	AT3G46940	12.83	0.97	0.9	0.7	0.75	0.45	DUT1	2.87279	7.3248	2.1603e-29	1.27108e-29		K01520//dUTP pyrophosphatase [EC:3.6.1.23]+ko01100//Metabolic pathways+ko00240//Pyrimidine metabolism;K01520//dUTP pyrophosphatase [EC:3.6.1.23]+ko01100//Metabolic pathways+ko00240//Pyrimidine metabolism	GO:0009211//pyrimidine deoxyribonucleoside triphosphate metabolic process;GO:0044238//primary metabolic process;GO:0044237//cellular metabolic process;GO:0006793//phosphorus metabolic process;GO:0009394//2'-deoxyribonucleotide metabolic process;GO:0009117//nucleotide metabolic process;GO:0009200//deoxyribonucleoside triphosphate metabolic process;GO:0019637//organophosphate metabolic process;GO:0…
Carbohydrate metabolism	AT3G47050	0.18	0.03	0.03	0	0	0	AT3G47050	4.02312	16.2585	0.00258798	0.00529263		K05349//beta-glucosidase [EC:3.2.1.21]+ko01100//Metabolic pathways+ko00500//Starch and sucrose metabolism+ko01110//Biosynthesis of secondary metabolites+ko00460//Cyanoamino acid metabolism+ko00940//Phenylpropanoid biosynthesis;K05349//beta-glucosidase [EC:3.2.1.21]+ko01100//Metabolic pathways+ko00500//Starch and sucrose metabolism+ko01110//Biosynthesis of secondary metabolites+ko00460//Cyanoamino…	GO:0071704//organic substance metabolic process;GO:0005975//carbohydrate metabolic process;GO:0044238//primary metabolic process;GO:0008152//metabolic process;GO:0005622//intracellular;GO:0044424//intracellular part;GO:0044464//cell part;GO:0005623//cell;GO:0044444//cytoplasmic part;GO:0005737//cytoplasm;GO:0005829//cytosol;GO:0004553//hydrolase activity, hydrolyzing O-glycosyl compounds;GO:00167…
Carbohydrate metabolism	AT3G47460	0.95	0.41	0.28	0.15	0.12	0.09	ATSMC2	2.19945	4.59303	4.01206e-15	3.86186e-15		K06674//structural maintenance of chromosome 2;K06674//structural maintenance of chromosome 2	GO:0071840//cellular component organization or biogenesis;GO:0009987//cellular process;GO:0006996//organelle organization;GO:0016043//cellular component organization;GO:0051276//chromosome organization;GO:0044464//cell part;GO:0043228//non-membrane-bounded organelle;GO:0044424//intracellular part;GO:0005694//chromosome;GO:0043226//organelle;GO:0043232//intracellular non-membrane-bounded organelle…
Carbohydrate metabolism	AT3G47950	53.64	42.15	33.35	20.18	14.23	20.15	HA4	1.24934	2.37732				K01535//H+-transporting ATPase [EC:7.1.2.1]+ko00190//Oxidative phosphorylation;K01535//H+-transporting ATPase [EC:7.1.2.1]+ko00190//Oxidative phosphorylation	GO:0098655//cation transmembrane transport;GO:0051179//localization;GO:0006812//cation transport;GO:0034220//ion transmembrane transport;GO:1902600//hydrogen ion transmembrane transport;GO:0098662//inorganic cation transmembrane transport;GO:0055085//transmembrane transport;GO:0120029//hydrogen ion export across plasma membrane;GO:0006811//ion transport;GO:0051234//establishment of localization;G…
Carbohydrate metabolism	AT3G47960	19.82	11.38	11.62	6.07	5.57	3.04	GTR1	1.53859	2.9051	8.10853e-120	1.38157e-120		K14638//solute carrier family 15 (peptide/histidine transporter), member 3/4	GO:0015711//organic anion transport;GO:1901264//carbohydrate derivative transport;GO:0051179//localization;GO:0010233//phloem transport;GO:0032501//multicellular organismal process;GO:0072348//sulfur compound transport;GO:0006811//ion transport;GO:1901349//glucosinolate transport;GO:0006810//transport;GO:0051234//establishment of localization;GO:0006820//anion transport;GO:0071705//nitrogen compo…
Carbohydrate metabolism	AT3G48010	0.07	0.05	0.07	0.05	0	0	CNGC16	2.02312	4.06463	0.020307	0.0473434		K05391//cyclic nucleotide gated channel, plant+ko04626//Plant-pathogen interaction	GO:0071944//cell periphery;GO:0005623//cell;GO:0005886//plasma membrane;GO:0044425//membrane part;GO:0044464//cell part;GO:0031224//intrinsic component of membrane;GO:0016020//membrane;GO:0016021//integral component of membrane;GO:0005488//binding;GO:0022803//passive transmembrane transporter activity;GO:1901363//heterocyclic compound binding;GO:0005516//calmodulin binding;GO:0030553//cGMP bindin…
Carbohydrate metabolism	AT3G48460	5	0.53	0.44	0.26	0.29	0.32	AT3G48460	2.78866	6.90987	7.67945e-23	5.56826e-23		K01206//alpha-L-fucosidase [EC:3.2.1.51]+ko00511//Other glycan degradation;K10396//kinesin family member 5+ko04144//Endocytosis	GO:0044281//small molecule metabolic process;GO:0006629//lipid metabolic process;GO:0032787//monocarboxylic acid metabolic process;GO:0016042//lipid catabolic process;GO:0009987//cellular process;GO:0044255//cellular lipid metabolic process;GO:0006082//organic acid metabolic process;GO:0071704//organic substance metabolic process;GO:0044238//primary metabolic process;GO:0008152//metabolic process…
Carbohydrate metabolism	AT3G48580	30.76	9.74	37.31	7.97	19.63	8.17	XTH11	1.11671	2.16852	1.21327e-64	3.68532e-65		K08235//xyloglucan:xyloglucosyl transferase [EC:2.4.1.207];K08235//xyloglucan:xyloglucosyl transferase [EC:2.4.1.207];K08235//xyloglucan:xyloglucosyl transferase [EC:2.4.1.207]	GO:0044262//cellular carbohydrate metabolic process;GO:0071840//cellular component organization or biogenesis;GO:0071554//cell wall organization or biogenesis;GO:0044238//primary metabolic process;GO:0009987//cellular process;GO:0044237//cellular metabolic process;GO:0005976//polysaccharide metabolic process;GO:0006073//cellular glucan metabolic process;GO:0005975//carbohydrate metabolic process;…
Carbohydrate metabolism	AT3G48870	20.7	5.89	6.15	4.2	4.31	3.2	HSP93-III	1.48593	2.80097	4.72188e-130	7.36479e-131		K03696//ATP-dependent Clp protease ATP-binding subunit ClpC;K03696//ATP-dependent Clp protease ATP-binding subunit ClpC;K03696//ATP-dependent Clp protease ATP-binding subunit ClpC;K03696//ATP-dependent Clp protease ATP-binding subunit ClpC	GO:0015833//peptide transport;GO:0009987//cellular process;GO:0008152//metabolic process;GO:0042886//amide transport;GO:0045036//protein targeting to chloroplast;GO:0051649//establishment of localization in cell;GO:0044238//primary metabolic process;GO:0043933//macromolecular complex subunit organization;GO:0065002//intracellular protein transmembrane transport;GO:0070727//cellular macromolecule …
Carbohydrate metabolism	AT3G49055	1.7	1.59	1.19	0.61	0.54	0.55	AT3G49055	1.41217	2.66136	8.76275e-09	1.15375e-08		K20283//golgin subfamily A member 4;K18626//trichohyalin;K20478//golgin subfamily B member 1	GO:0005886//plasma membrane;GO:0005623//cell;GO:0071944//cell periphery;GO:0016020//membrane;GO:0044464//cell part;GO:0016301//kinase activity;GO:0032553//ribonucleotide binding;GO:1901363//heterocyclic compound binding;GO:0005488//binding;GO:0043168//anion binding;GO:0097367//carbohydrate derivative binding;GO:0000166//nucleotide binding;GO:0043167//ion binding;GO:0004672//protein kinase activit…
Carbohydrate metabolism	AT3G49160	7.22	2.63	3.36	2.77	1.85	2.05	AT3G49160	1.02312	2.03231	4.48207e-24	3.1302e-24		K00873//pyruvate kinase [EC:2.7.1.40]+ko00010//Glycolysis / Gluconeogenesis+ko00230//Purine metabolism+ko01230//Biosynthesis of amino acids+ko01100//Metabolic pathways+ko01110//Biosynthesis of secondary metabolites+ko00620//Pyruvate metabolism+ko01200//Carbon metabolism;K00873//pyruvate kinase [EC:2.7.1.40]+ko00010//Glycolysis / Gluconeogenesis+ko00230//Purine metabolism+ko01230//Biosynthesis of …	GO:0005975//carbohydrate metabolic process;GO:0006757//ATP generation from ADP;GO:0032869//cellular response to insulin stimulus;GO:0009123//nucleoside monophosphate metabolic process;GO:0044238//primary metabolic process;GO:0009124//nucleoside monophosphate biosynthetic process;GO:0090407//organophosphate biosynthetic process;GO:0044283//small molecule biosynthetic process;GO:0009179//purine rib…
Carbohydrate metabolism	AT3G49240	0	0	0.27	0	0	0	emb1796	4.35655	20.4857	0.000716243	0.00137718		K17710//pentatricopeptide repeat domain-containing protein 1;K17964//leucine-rich PPR motif-containing protein, mitochondrial	GO:0006807//nitrogen compound metabolic process;GO:0006725//cellular aromatic compound metabolic process;GO:0061458//reproductive system development;GO:0009793//embryo development ending in seed dormancy;GO:0071704//organic substance metabolic process;GO:0040029//regulation of gene expression, epigenetic;GO:0009960//endosperm development;GO:1901360//organic cyclic compound metabolic process;GO:00…
Carbohydrate metabolism	AT3G49720	47.94	18.54	16.99	10.83	10.78	7.86	AT3G49720	1.50386	2.836	7.60935e-110	1.40505e-110		K01188//beta-glucosidase [EC:3.2.1.21]+ko01100//Metabolic pathways+ko00500//Starch and sucrose metabolism+ko01110//Biosynthesis of secondary metabolites+ko00460//Cyanoamino acid metabolism+ko00940//Phenylpropanoid biosynthesis;K01188//beta-glucosidase [EC:3.2.1.21]+ko01100//Metabolic pathways+ko00500//Starch and sucrose metabolism+ko01110//Biosynthesis of secondary metabolites+ko00460//Cyanoamino…	GO:0007275//multicellular organism development;GO:0022603//regulation of anatomical structure morphogenesis;GO:0009987//cellular process;GO:0051130//positive regulation of cellular component organization;GO:0001558//regulation of cell growth;GO:0051239//regulation of multicellular organismal process;GO:0044237//cellular metabolic process;GO:0010393//galacturonan metabolic process;GO:0000271//poly…
Carbohydrate metabolism	AT3G51600	40.76	18.2	15.14	12.29	10.92	11.21	LTP5	1.11505	2.16602	5.92089e-52	2.18296e-52			GO:0071702//organic substance transport;GO:0006869//lipid transport;GO:0006810//transport;GO:0033036//macromolecule localization;GO:0010876//lipid localization;GO:0051234//establishment of localization;GO:0051179//localization;GO:0005618//cell wall;GO:0030054//cell junction;GO:0005911//cell-cell junction;GO:0030312//external encapsulating structure;GO:0005623//cell;GO:0044464//cell part;GO:007194…
Carbohydrate metabolism	AT3G51740	9.2	1.3	0.98	0.9	0.85	0.69	IMK2	2.24476	4.73959	2.80001e-79	7.04789e-80		K20359//PRA1 family protein 1;K20718//LRR receptor-like serine/threonine-protein kinase ERECTA [EC:2.7.11.1]+ko04016//MAPK signaling pathway - plant	GO:0005911//cell-cell junction;GO:0031224//intrinsic component of membrane;GO:0030054//cell junction;GO:0016021//integral component of membrane;GO:0044464//cell part;GO:0005886//plasma membrane;GO:0009505//plant-type cell wall;GO:0071944//cell periphery;GO:0055044//symplast;GO:0044425//membrane part;GO:0005618//cell wall;GO:0016020//membrane;GO:0009506//plasmodesma;GO:0030312//external encapsulat…
Carbohydrate metabolism	AT3G51850	21.76	11.05	11.56	8.93	7.17	5.91	CPK13	1.01547	2.02157	4.18964e-66	1.24146e-66		K13412//calcium-dependent protein kinase [EC:2.7.11.1]+ko04626//Plant-pathogen interaction;K13412//calcium-dependent protein kinase [EC:2.7.11.1]+ko04626//Plant-pathogen interaction;K13412//calcium-dependent protein kinase [EC:2.7.11.1]+ko04626//Plant-pathogen interaction	GO:0032559//adenyl ribonucleotide binding;GO:0036094//small molecule binding;GO:0005509//calcium ion binding;GO:0016772//transferase activity, transferring phosphorus-containing groups;GO:0043168//anion binding;GO:1901363//heterocyclic compound binding;GO:0008144//drug binding;GO:1901265//nucleoside phosphate binding;GO:0032553//ribonucleotide binding;GO:0097367//carbohydrate derivative binding;G…
Carbohydrate metabolism	AT3G52750	11.25	4.1	3.43	3.34	2.71	2.55	FTSZ2-2	1.12159	2.17586	1.72196e-27	1.07013e-27		K03531//cell division protein FtsZ;K03531//cell division protein FtsZ;K03531//cell division protein FtsZ;K03531//cell division protein FtsZ	GO:0043572//plastid fission;GO:0009657//plastid organization;GO:0009658//chloroplast organization;GO:0071840//cellular component organization or biogenesis;GO:0010020//chloroplast fission;GO:0006996//organelle organization;GO:0048285//organelle fission;GO:0009987//cellular process;GO:0016043//cellular component organization;GO:0009570//chloroplast stroma;GO:0044424//intracellular part;GO:0043227/…
Carbohydrate metabolism	AT3G52930	227.99	79.55	60.9	52.55	39	40.47	FBA8	1.48937	2.80766				K01623//fructose-bisphosphate aldolase, class I [EC:4.1.2.13]+ko00010//Glycolysis / Gluconeogenesis+ko00030//Pentose phosphate pathway+ko01230//Biosynthesis of amino acids+ko01100//Metabolic pathways+ko00051//Fructose and mannose metabolism+ko01110//Biosynthesis of secondary metabolites+ko00710//Carbon fixation in photosynthetic organisms+ko01200//Carbon metabolism	GO:0006753//nucleoside phosphate metabolic process;GO:0044270//cellular nitrogen compound catabolic process;GO:0009201//ribonucleoside triphosphate biosynthetic process;GO:0019438//aromatic compound biosynthetic process;GO:1901360//organic cyclic compound metabolic process;GO:0009156//ribonucleoside monophosphate biosynthetic process;GO:0009150//purine ribonucleotide metabolic process;GO:0043436/…
Carbohydrate metabolism	AT3G53190	17.98	0.62	0.65	0.23	0.11	0.36	AT3G53190	4.79791	27.8173	3.59749e-152	4.86329e-153		K01728//pectate lyase [EC:4.2.2.2]+ko00040//Pentose and glucuronate interconversions	GO:0044237//cellular metabolic process;GO:0043170//macromolecule metabolic process;GO:0042737//drug catabolic process;GO:0044248//cellular catabolic process;GO:0044238//primary metabolic process;GO:0009057//macromolecule catabolic process;GO:0000272//polysaccharide catabolic process;GO:0071704//organic substance metabolic process;GO:0045488//pectin metabolic process;GO:0045490//pectin catabolic p…
Carbohydrate metabolism	AT3G53520	43.18	23.27	23.13	16.26	13.76	11.84	UXS1	1.10293	2.14791	1.66122e-125	2.68177e-126		K08678//UDP-glucuronate decarboxylase [EC:4.1.1.35]+ko00520//Amino sugar and nucleotide sugar metabolism+ko01100//Metabolic pathways;K08678//UDP-glucuronate decarboxylase [EC:4.1.1.35]+ko00520//Amino sugar and nucleotide sugar metabolism+ko01100//Metabolic pathways;K08678//UDP-glucuronate decarboxylase [EC:4.1.1.35]+ko00520//Amino sugar and nucleotide sugar metabolism+ko01100//Metabolic pathways;…	GO:0055086//nucleobase-containing small molecule metabolic process;GO:0019321//pentose metabolic process;GO:0018130//heterocycle biosynthetic process;GO:0008152//metabolic process;GO:0044281//small molecule metabolic process;GO:1901137//carbohydrate derivative biosynthetic process;GO:1901362//organic cyclic compound biosynthetic process;GO:0006793//phosphorus metabolic process;GO:0009225//nucleot…
Carbohydrate metabolism	AT3G53750	28.03	15.54	10.31	10.62	6.66	7.15	ACT3	1.14848	2.21681	3.6165e-73	9.78896e-74		K10355//actin, other eukaryote;K10355//actin, other eukaryote	GO:0032502//developmental process;GO:0009888//tissue development;GO:0048767//root hair elongation;GO:0010015//root morphogenesis;GO:0048469//cell maturation;GO:0048856//anatomical structure development;GO:0021700//developmental maturation;GO:0048589//developmental growth;GO:0040007//growth;GO:1905392//plant organ morphogenesis;GO:0048468//cell development;GO:0048588//developmental cell growth;GO:…
Carbohydrate metabolism	AT3G53960	0.13	0	0.6	0.11	0.15	0.03	AT3G53960	1.31858	2.4942	0.0035118	0.00729754		K14638//solute carrier family 15 (peptide/histidine transporter), member 3/4	GO:0006857//oligopeptide transport;GO:0015833//peptide transport;GO:0071702//organic substance transport;GO:0071705//nitrogen compound transport;GO:0006810//transport;GO:0051234//establishment of localization;GO:0051179//localization;GO:0042886//amide transport;GO:0044425//membrane part;GO:0031224//intrinsic component of membrane;GO:0044464//cell part;GO:0005886//plasma membrane;GO:0005623//cell;…
Carbohydrate metabolism	AT3G54080	34.46	19.06	15.77	12.63	10.03	11.56	AT3G54080	1.02647	2.03703	7.51802e-80	1.87524e-80		K22939//immediate early response 3-interacting protein 1	GO:0031224//intrinsic component of membrane;GO:0044425//membrane part;GO:0016020//membrane;GO:0016021//integral component of membrane;GO:0030246//carbohydrate binding;GO:0005488//binding;
Carbohydrate metabolism	AT3G54180	4.35	0.22	0.27	0.27	0	0.18	CDKB1%3B1	3.46938	11.0761	2.04509e-22	1.50397e-22		K07760//cyclin-dependent kinase [EC:2.7.11.22]	GO:0060255//regulation of macromolecule metabolic process;GO:0048856//anatomical structure development;GO:0022414//reproductive process;GO:0090558//plant epidermis development;GO:0019222//regulation of metabolic process;GO:0006259//DNA metabolic process;GO:0071840//cellular component organization or biogenesis;GO:0007049//cell cycle;GO:0099402//plant organ development;GO:0061458//reproductive sys…
Carbohydrate metabolism	AT3G54320	175.32	47.99	30.97	29.15	27.15	61.52	WRI1	1.11162	2.16088	3.70742e-302	2.53689e-303	AP2-EREBP	K09285//AP2-like factor, ANT lineage;K09285//AP2-like factor, ANT lineage;K09285//AP2-like factor, ANT lineage;K09285//AP2-like factor, ANT lineage;K09285//AP2-like factor, ANT lineage	GO:0008152//metabolic process;GO:0019222//regulation of metabolic process;GO:0044255//cellular lipid metabolic process;GO:0009744//response to sucrose;GO:0019220//regulation of phosphate metabolic process;GO:0071310//cellular response to organic substance;GO:0050789//regulation of biological process;GO:0006109//regulation of carbohydrate metabolic process;GO:0009987//cellular process;GO:0050794//…
Carbohydrate metabolism	AT3G54870	0.16	0.08	0.12	0.08	0	0.05	MRH2	1.48256	2.79443	0.00388811	0.00812787		K10396//kinesin family member 5+ko04144//Endocytosis;K10396//kinesin family member 5+ko04144//Endocytosis;K10396//kinesin family member 5+ko04144//Endocytosis	GO:0048731//system development;GO:0048856//anatomical structure development;GO:0009987//cellular process;GO:0007018//microtubule-based movement;GO:0032501//multicellular organismal process;GO:0050789//regulation of biological process;GO:0099402//plant organ development;GO:0050794//regulation of cellular process;GO:0006928//movement of cell or subcellular component;GO:0048364//root development;GO:…
Carbohydrate metabolism	AT3G55010	8.88	3.89	3.79	3.79	2.62	1.81	PUR5	1.01658	2.02312	1.64242e-18	1.38327e-18		K01933//phosphoribosylformylglycinamidine cyclo-ligase [EC:6.3.3.1]+ko00230//Purine metabolism+ko01100//Metabolic pathways+ko01110//Biosynthesis of secondary metabolites;K01933//phosphoribosylformylglycinamidine cyclo-ligase [EC:6.3.3.1]+ko00230//Purine metabolism+ko01100//Metabolic pathways+ko01110//Biosynthesis of secondary metabolites	GO:0044281//small molecule metabolic process;GO:1901360//organic cyclic compound metabolic process;GO:1901137//carbohydrate derivative biosynthetic process;GO:0006189//'de novo' IMP biosynthetic process;GO:0009156//ribonucleoside monophosphate biosynthetic process;GO:0046148//pigment biosynthetic process;GO:0009124//nucleoside monophosphate biosynthetic process;GO:1901566//organonitrogen compound…
Carbohydrate metabolism	AT3G55360	125.73	47.05	33.74	33.16	30.21	29.97	CER10	1.15347	2.22449	9.6512e-228	8.75659e-229		K10258//very-long-chain enoyl-CoA reductase [EC:1.3.1.93]+ko01100//Metabolic pathways+ko01110//Biosynthesis of secondary metabolites+ko00062//Fatty acid elongation+ko01212//Fatty acid metabolism+ko01040//Biosynthesis of unsaturated fatty acids	GO:0071704//organic substance metabolic process;GO:0008152//metabolic process;GO:0044238//primary metabolic process;GO:0006629//lipid metabolic process;GO:0016020//membrane;GO:0031224//intrinsic component of membrane;GO:0044425//membrane part;GO:0016021//integral component of membrane;GO:0016628//oxidoreductase activity, acting on the CH-CH group of donors, NAD or NADP as acceptor;GO:0003824//cat…
Carbohydrate metabolism	AT3G55400	6.69	2.44	2.27	0.96	1.46	1.17	OVA1	1.66439	3.1698	7.84848e-36	3.97369e-36		K01874//methionyl-tRNA synthetase [EC:6.1.1.10]+ko00970//Aminoacyl-tRNA biosynthesis+ko00450//Selenocompound metabolism;K01874//methionyl-tRNA synthetase [EC:6.1.1.10]+ko00970//Aminoacyl-tRNA biosynthesis+ko00450//Selenocompound metabolism	GO:0009791//post-embryonic development;GO:0006139//nucleobase-containing compound metabolic process;GO:1901564//organonitrogen compound metabolic process;GO:0006725//cellular aromatic compound metabolic process;GO:0006431//methionyl-tRNA aminoacylation;GO:0006418//tRNA aminoacylation for protein translation;GO:1901566//organonitrogen compound biosynthetic process;GO:0019538//protein metabolic pro…
Carbohydrate metabolism	AT3G55760	5.62	0.65	1.13	1.09	0.85	0.86	AT3G55760	1.44536	2.7233	1.56205e-19	1.25586e-19			GO:0044260//cellular macromolecule metabolic process;GO:0009987//cellular process;GO:0006073//cellular glucan metabolic process;GO:0044042//glucan metabolic process;GO:0005975//carbohydrate metabolic process;GO:0005982//starch metabolic process;GO:0044264//cellular polysaccharide metabolic process;GO:0044237//cellular metabolic process;GO:0044238//primary metabolic process;GO:0071704//organic sub…
Carbohydrate metabolism	AT3G56100	3.34	0.22	0.21	0.07	0.14	0.04	MRLK	4.08725	16.9975	8.15174e-41	3.67085e-41		K20359//PRA1 family protein 1;K20359//PRA1 family protein 1;K20718//LRR receptor-like serine/threonine-protein kinase ERECTA [EC:2.7.11.1]+ko04016//MAPK signaling pathway - plant	GO:0031224//intrinsic component of membrane;GO:0016020//membrane;GO:0005886//plasma membrane;GO:0005623//cell;GO:0071944//cell periphery;GO:0016021//integral component of membrane;GO:0044464//cell part;GO:0044425//membrane part;GO:0016301//kinase activity;GO:0004674//protein serine/threonine kinase activity;GO:0140096//catalytic activity, acting on a protein;GO:0017076//purine nucleotide binding;…
Carbohydrate metabolism	AT3G57240	2.05	0	0	0	0	0.09	BG3	4.57771	23.8797	2.58694e-12	2.82207e-12		K19891//glucan endo-1,3-beta-glucosidase 1/2/3 [EC:3.2.1.39]+ko00500//Starch and sucrose metabolism	GO:0050896//response to stimulus;GO:0044238//primary metabolic process;GO:0071704//organic substance metabolic process;GO:0008152//metabolic process;GO:0009605//response to external stimulus;GO:0043207//response to external biotic stimulus;GO:0051707//response to other organism;GO:0005975//carbohydrate metabolic process;GO:0009607//response to biotic stimulus;GO:0009617//response to bacterium;GO:…
[truncated: 4,173 more rows]

## Sheet: Supplemental Table S3
Supplemental Table S3. A list of downregulated genes in the developing seeds of Col-0 35S:PAP1 #5 plants at 12 DAP (log2 ≤ -1, FDR ≤ 0.05) . DAP, days after pollination.
[truncated: 415 more rows]

[truncated: 3 more sheets: Supplemental Table S4, Supplemental Table S5, Supplemental Table S6]
